# Supplementary material for: Disorientation patterns of loggerhead sea turtle (Caretta caretta) hatchlings in Pinellas County, Florida, USA
Source: PLoS One. 2026 Apr 15;21(4):e0347104. doi: 10.1371/journal.pone.0347104 (PMC13082619; doi:10.1371/journal.pone.0347104)
Supplement: S1 Table — Summary data for all sea turtle nests. Non-disoriented nests and disoriented nests are shown separately to highlight differences in hatchling disorientation patterns. SD = standard deviation; Min = minimum; Max = maximum. (XLSX) [file pone.0347104.s001.xlsx]

## Sheet: Sheet1
	All Nests (n = 1048)					Non-disoriented Nests (n = 671)					Disoriented Nests (n = 377)
	Mean	SD	Median	Min	Max	Mean	SD	Median	Min	Max	Mean	SD	Median	Min	Max
Total disoriented	13.4386	23.081	0	0	112	0	0	0	0	0	37.3441	24.5503	32	5	112
Emerged Hatchlings	70.8349	32.6285	75	4	162	68.7511	33.8736	74	4	162	74.5438	29.9728	77	6	144
Percent of emerged hatchlings disoriented	19.0764	31.4405	0	0	100	0	0	0	0	0	53.4858	30.5117	50.25	4.1	100
Clutch Size	96.083	25.7447	97	4	181	93.7511	26.8798	95	4	181	100.233	23.0464	101	17	165
Beach Width (m)	28.7161	20.0021	23.9	0.85	224.53	26.1175	18.083	22.16	0.85	224.53	33.3205	22.3057	27.61	3.78	176.15
Distance from upland barrier (m)	9.49105	19.0731	2.91	0	210	7.39395	16.3965	2.38	0	210	13.1701	22.5895	5.7	0	163.22
