# Supplementary material for: Disorientation patterns of loggerhead sea turtle (Caretta caretta) hatchlings in Pinellas County, Florida, USA
Source: PLoS One. 2026 Apr 15;21(4):e0347104. doi: 10.1371/journal.pone.0347104 (PMC13082619; doi:10.1371/journal.pone.0347104)
Supplement: S2 Table — Summary data for sea turtle nests by year. SD = standard deviation; Min = minimum; Max = maximum. (XLSX) [file pone.0347104.s002.xlsx]

## Sheet: Sheet1
	2018 (n = 164)					2019 (n = 175)					2020 (n = 154)					2021 (n = 135)					2022 (n = 271)					2023 (n = 149)
	Mean	SD	Median	Min	Max	Mean	SD	Median	Min	Max	Mean	SD	Median	Min	Max	Mean	SD	Median	Min	Max	Mean	SD	Median	Min	Max	Mean	SD	Median	Min	Max
Total hatchlings disoriented	34.2326	23.3369	30	5	85	42.2623	25.6066	45	6	112	33.3488	26.7421	23	5	100	38.7895	25.0223	30	6	95	33.9298	21.8477	28	5	104	42	26.0032	35	5	103
Emerged hatchlings	80.1163	29.8857	84	16	133	75.082	28.7073	71	14	138	73.7674	28.6397	79	13	125	72.0769	33.2316	78	12	136	70.7069	28.2572	72	6	144	78.5733	32.4763	82	9	126
Percent of emerged hatchlings disoriented	45.0372	29.6164	36.3	5.1	100	58.041	28.6402	60	6.6	100	48.3116	34.6985	42.3	6.3	100	55.4237	26.7495	55.5	8.8	100	53.1184	31.25	48.9	6.7	100	57.2685	30.1041	55.7	4.1	100
Clutch Size	109.512	24.9441	109	32	165	89.1967	26.395	86	32	141	96.8372	25.5827	102	44	156	104.513	22.7456	98	61	151	97.6121	20.4726	98	17	160	107.667	16.0837	109	69	144
Beach Width (m)	32.9909	20.6437	28.12	10.6	121.12	36.1	27.485	27.91	3.78	176.15	38.6733	25.1096	32.73	5.29	154.1	39.929	22.0129	32.08	15.11	129.13	32.656	22.924	26.235	11.75	162.36	25.7709	12.0738	23.41	10.1	72.09
Distance from upland barrier (m)	14.6091	19.0162	10.1	0	101.62	17.6812	28.2218	9.85	0	163.22	14.9268	24.7638	9.55	0	145	14.3511	24.3606	4.36	0	116.5	13.0081	24.1147	4.37	0	148.7	6.72446	10.1396	2.23	0	52.69
