# Supplementary material for: Disorientation patterns of loggerhead sea turtle (Caretta caretta) hatchlings in Pinellas County, Florida, USA
Source: PLoS One. 2026 Apr 15;21(4):e0347104. doi: 10.1371/journal.pone.0347104 (PMC13082619; doi:10.1371/journal.pone.0347104)
Supplement: S3 Table — Summary data for sea turtle nests by municipality. Annual data per municipality includes mean ± standard deviation (minimum – maximum). CW = Clearwater Beach and Dunedin; BB = Belleair Beach; BS = Belleair Shore; IRB = Indian Rocks Beach; IS = Indian Shores; RS = Redington Shores; NRB = North Redington Beach; RB = Redington Beach; MB = Madeira Beach; TI = Treasure Island. (XLSX) [file pone.0347104.s003.xlsx]

## Sheet: Sheet1
Municipality	km monitored	# years monitored	Total Disorientations	% Nests Disoriented	Annual Nests Emerged	Annual Disorientation Events	Annual % Nests Disoriented
CW	8.71	5	103	41.5323	41.3 ± 14.2 (29-67)	17.2 ± 7.2 (11-29)	41.6 ± 10 (27.7-55)
BB	1.38	5	24	32	12.5 ± 7.3 (4-21)	4 ± 4.3 (0-12)	27 ± 21.7 (0-57)
BS	1.66	5	25	18.9394	22 ± 11.2 (7-35)	4.2 ± 3.1 (1-10)	22.7 ± 19.5 (6.7-57.1)
IRB	4.26	5	46	26.7442	28.7 ± 11.4 (11-40)	7.7 ± 5.5 (2-16)	28.2 ± 17.2 (5.1-50)
IS	4.17	5	69	50	23 ± 6 (14-28)	11.5 ± 5.6 (3-16)	47.5 ± 15.7 (17.6-59.3)
RS	1.85	3	12	57.1429	5.3 ± 2.9 (3-9)	3 ± 0 (3-3)	70.8 ± 34.4 (33.3-100)
NRB	1.21	3	7	31.8182	5.5 ± 5.2 (2-13)	1.8 ± 1.7 (0-4)	57.5 ± 43.5 (0-100)
RB	1.64	3	8	19.0476	10.5 ± 9.0 (4-23)	2 ± 1.4 (1-4)	28.9 ± 19.3 (4.3-50)
MB	3.3	3	50	56.1798	22.3 ± 13.5 (5-37)	12.5 ± 9.1 (3-25)	55.8 ± 11.3 (40.7-67.6)
TI	5.41	3	33	30.2752	27.3 ± 11.4 (19-44)	8.3 ± 4.6 (5-15)	29.8 ± 7.2 (20.8-36.8)
