# Supplementary material for: Disorientation patterns of loggerhead sea turtle (Caretta caretta) hatchlings in Pinellas County, Florida, USA
Source: PLoS One. 2026 Apr 15;21(4):e0347104. doi: 10.1371/journal.pone.0347104 (PMC13082619; doi:10.1371/journal.pone.0347104)
Supplement: S4 Table — Complete dataset of all data analyzed in this study, excluding GPS coordinates of individual nests. Because this data is owned by FWC, a consent permit for these coordinates can be requested through FWC, by contacting MTP@myfwc.com. (XLSX) [file pone.0347104.s004.xlsx]

## Sheet: diso_emerg_data
NEST_ID	Year	Date	Month	Species	Pinellas_County	Municipality	Hatchlings_Disoriented	Date_diso	total_diso	diso_sand	diso_dunes	diso_road_parking_lot	diso_pathway	diso_pool	diso_storm_drain	diso_yard_patio	diso_other	diso_ghost_crab	diso_Unknown	Number_diso_reaching_H2O	diso_released	Number_to_CMA	decease_undetermined	deceased_pred	deceased_HI	perc_diso_emerg	perc_diso_clutch	Beach_width_HTL	Position_HTL	Distance_from_HTL_(m)	Distance_from_upland_barrier	Incubation_Duration	Nest_inventoried	emerged_hatchlings	Clutch_size	Emerged	Light_screen
1	2018	2018-05-11	May	Cc	North	Belleair Beach	Y	2018-07-10	30	30	0	0	0	0	0	0	0	0	13	17	0	0	0	0	0	30.303	26.3158	19.67	Upper	15.75	3.92	60	Y	99	114	Y	N
2	2018	2018-05-13	May	Cc	North	Belleair Beach	Y	2018-07-09	45	45	0	0	0	0	0	0	0	1	1	44	0	0	0	0	0	36.2903	33.8346	15.52	Upper	11.67	3.85	57	Y	124	133	Y	N
3	2018	2018-05-15	May	Cc	North	Belleair Shore	Y	2018-07-10	51	38	0	13	0	0	0	0	0	0	33	11	0	0	0	0	7	62.963	54.2553	15.56	Upper	18.27	-2.71	56	Y	81	94	Y	N
4	2018	2018-05-17	May	Cc	North	Indian Rocks Beach	Y	2018-07-09	35	35	0	0	0	0	0	0	0	0	0	35	0	0	1	0	0	26.3158	24.6479	11.81	Upper	11.81	0	53	Y	133	142	Y	N
5	2018	2018-05-19	May	Cc	North	Indian Shores	N	NA	0	NA	NA	NA	NA	NA	NA	NA	NA	NA	NA	NA	NA	NA	NA	NA	NA	0	0	34.84	Mid	17.17	17.67	NA	Y	96	108	Y	N
6	2018	2018-05-19	May	Cc	North	Clearwater	N	NA	0	NA	NA	NA	NA	NA	NA	NA	NA	NA	NA	NA	NA	NA	NA	NA	NA	0	0	21.68	Upper	14.48	7.2	NA	Y	127	142	Y	N
7	2018	2018-05-19	May	Cc	North	Belleair Beach	Y	2018-07-12	13	13	0	0	0	0	0	0	0	1	1	12	0	0	0	0	0	14.6067	12.2642	12.89	Upper	11.79	1.1	54	Y	89	106	Y	N
8	2018	2018-05-22	May	Cc	North	Indian Shores	Y	2018-07-15	64	64	0	0	0	0	0	0	0	0	64	0	0	0	0	0	0	59.2593	53.3333	32.17	Upper	24.31	7.86	54	Y	108	120	Y	N
9	2018	2018-05-24	May	Cc	North	Belleair Beach	Y	2018-07-17	30	30	0	0	0	0	0	0	0	0	0	30	0	0	0	0	0	25.641	21.8978	15.33	Upper	14.35	0.98	54	Y	117	137	Y	N
10	2018	2018-05-24	May	Cc	North	Clearwater	N	NA	0	NA	NA	NA	NA	NA	NA	NA	NA	NA	NA	NA	NA	NA	NA	NA	NA	0	0	19.75	Upper	14.12	5.63	NA	Y	102	117	Y	N
11	2018	2018-05-24	May	Cc	North	Belleair Shore	N	NA	0	NA	NA	NA	NA	NA	NA	NA	NA	NA	NA	NA	NA	NA	NA	NA	NA	0	0	18	Upper	16.6	1.4	NA	Y	115	129	Y	N
12	2018	2018-05-26	May	Cc	North	Indian Shores	N	NA	0	NA	NA	NA	NA	NA	NA	NA	NA	NA	NA	NA	NA	NA	NA	NA	NA	0	0	19.24	Mid	9.34	9.9	NA	Y	89	98	Y	N
13	2018	2018-05-26	May	Cc	North	Indian Shores	Y	2018-07-15	5	5	0	0	0	0	0	0	0	0	4	0	0	1	0	0	0	15.625	6.57895	17.89	Lower	3.89	14	50	Y	32	76	Y	N
14	2018	2018-05-26	May	Cc	North	Clearwater	N	NA	0	NA	NA	NA	NA	NA	NA	NA	NA	NA	NA	NA	NA	NA	NA	NA	NA	0	0	26.13	Upper	26.13	0	NA	Y	84	107	Y	N
15	2018	2018-05-27	May	Cc	North	Indian Rocks Beach	N	NA	0	NA	NA	NA	NA	NA	NA	NA	NA	NA	NA	NA	NA	NA	NA	NA	NA	0	0	15.7	Mid	9.56	6.14	57	Y	58	63	Y	N
16	2018	2018-05-28	May	Cc	North	Indian Rocks Beach	N	NA	0	NA	NA	NA	NA	NA	NA	NA	NA	NA	NA	NA	NA	NA	NA	NA	NA	0	0	10.36	Upper	14.9	-4.54	55	Y	78	110	Y	N
17	2018	2018-05-28	May	Cc	North	Indian Rocks Beach	N	NA	0	NA	NA	NA	NA	NA	NA	NA	NA	NA	NA	NA	NA	NA	NA	NA	NA	0	0	7.06	Mid	3.59	3.47	51	Y	65	76	Y	N
18	2018	2018-05-29	May	Cc	North	Indian Rocks Beach	N	2018-07-17	2	2	0	0	0	0	0	0	0	0	0	2	0	0	0	0	0	0	0	11.3	Upper	10.65	0.65	49	Y	73	94	Y	N
19	2018	2018-05-29	May	Cc	North	Clearwater	N	NA	0	NA	NA	NA	NA	NA	NA	NA	NA	NA	NA	NA	NA	NA	NA	NA	NA	0	0	22.61	Mid	14.88	7.73	NA	Y	79	97	Y	N
20	2018	2018-05-29	May	Cc	North	Indian Rocks Beach	N	NA	0	NA	NA	NA	NA	NA	NA	NA	NA	NA	NA	NA	NA	NA	NA	NA	NA	0	0	67.6	Upper	65	2.6	56	Y	75	76	Y	N
21	2018	2018-05-29	May	Cc	North	Indian Shores	N	NA	0	NA	NA	NA	NA	NA	NA	NA	NA	NA	NA	NA	NA	NA	NA	NA	NA	0	0	27.42	Mid	17.12	10.3	54	Y	81	83	Y	N
22	2018	2018-05-30	May	Cc	North	Indian Shores	Y	2018-07-25	50	50	0	0	0	0	0	0	0	0	50	0	0	0	0	0	0	43.4783	37.8788	37.68	Mid	19.74	17.94	56	Y	115	132	Y	N
23	2018	2018-05-30	May	Cc	North	Indian Rocks Beach	N	NA	0	NA	NA	NA	NA	NA	NA	NA	NA	NA	NA	NA	NA	NA	NA	NA	NA	0	0	17.93	Upper	15.35	2.58	51	Y	86	94	Y	N
24	2018	2018-05-30	May	Cc	North	Belleair Shore	N	NA	0	NA	NA	NA	NA	NA	NA	NA	NA	NA	NA	NA	NA	NA	NA	NA	NA	0	0	16.51	Upper	18.18	-1.67	48	Y	109	127	Y	N
25	2018	2018-05-30	May	Cc	North	Indian Rocks Beach	N	NA	0	NA	NA	NA	NA	NA	NA	NA	NA	NA	NA	NA	NA	NA	NA	NA	NA	0	0	19.87	Upper	17.99	1.88	51	Y	78	95	Y	N
26	2018	2018-05-30	May	Cc	North	Indian Rocks Beach	N	NA	0	NA	NA	NA	NA	NA	NA	NA	NA	NA	NA	NA	NA	NA	NA	NA	NA	0	0	23.12	Upper	22.1	1.02	55	Y	82	85	Y	N
27	2018	2018-05-30	May	Cc	North	Indian Shores	Y	2018-07-19	85	55	30	0	0	0	0	0	0	2	33	50	0	0	0	2	0	92.3913	79.4393	29.93	Upper	33.94	-4.01	50	Y	92	107	Y	N
28	2018	2018-05-30	May	Cc	North	Clearwater	N	NA	0	NA	NA	NA	NA	NA	NA	NA	NA	NA	NA	NA	NA	NA	NA	NA	NA	0	0	14.89	Upper	16.07	-1.18	NA	Y	78	83	Y	N
29	2018	2018-05-31	May	Cc	North	Indian Shores	Y	2018-07-22	20	20	0	0	0	0	0	0	0	2	20	0	0	0	0	0	0	22.2222	21.0526	31.96	Upper	27.12	4.84	52	Y	90	95	Y	N
30	2018	2018-05-31	May	Cc	North	Clearwater	N	NA	0	NA	NA	NA	NA	NA	NA	NA	NA	NA	NA	NA	NA	NA	NA	NA	NA	0	0	20.53	Upper	20.53	0	55	Y	75	91	Y	N
31	2018	2018-05-31	May	Cc	North	Belleair Beach	N	NA	0	NA	NA	NA	NA	NA	NA	NA	NA	NA	NA	NA	NA	NA	NA	NA	NA	0	0	14.76	Upper	15.96	-1.2	51	Y	101	127	Y	N
32	2018	2018-05-31	May	Cc	North	Belleair Shore	N	NA	0	NA	NA	NA	NA	NA	NA	NA	NA	NA	NA	NA	NA	NA	NA	NA	NA	0	0	18.77	Upper	13.87	4.9	NA	Y	77	91	Y	N
33	2018	2018-05-31	May	Cc	North	Belleair Shore	N	NA	0	NA	NA	NA	NA	NA	NA	NA	NA	NA	NA	NA	NA	NA	NA	NA	NA	0	0	17.23	Upper	14.46	2.77	NA	Y	99	104	Y	N
34	2018	2018-06-01	June	Cc	North	Clearwater	N	NA	0	NA	NA	NA	NA	NA	NA	NA	NA	NA	NA	NA	NA	NA	NA	NA	NA	0	0	68.08	Mid	41.23	26.85	NA	Y	105	110	Y	N
35	2018	2018-06-01	June	Cc	North	Belleair Beach	N	NA	0	NA	NA	NA	NA	NA	NA	NA	NA	NA	NA	NA	NA	NA	NA	NA	NA	0	0	18.15	Upper	16.62	1.53	54	Y	101	114	Y	N
36	2018	2018-06-01	June	Cc	North	Clearwater	N	NA	0	NA	NA	NA	NA	NA	NA	NA	NA	NA	NA	NA	NA	NA	NA	NA	NA	0	0	42.47	Upper	43	-0.53	NA	Y	101	115	Y	N
37	2018	2018-06-02	June	Cc	North	Indian Shores	Y	2018-07-25	13	9	2	2	0	0	0	0	0	0	8	1	1	0	1	0	2	20.6349	12.6214	47.97	Lower	12.4	35.57	53	Y	63	103	Y	N
38	2018	2018-06-02	June	Cc	North	Clearwater	N	NA	0	NA	NA	NA	NA	NA	NA	NA	NA	NA	NA	NA	NA	NA	NA	NA	NA	0	0	67.87	Lower	20.67	47.2	NA	Y	106	112	Y	N
39	2018	2018-06-02	June	Cc	North	Clearwater	N	NA	0	NA	NA	NA	NA	NA	NA	NA	NA	NA	NA	NA	NA	NA	NA	NA	NA	0	0	20.83	Upper	22.57	-1.74	NA	Y	120	125	Y	N
40	2018	2018-06-03	June	Cc	North	Clearwater	N	NA	0	NA	NA	NA	NA	NA	NA	NA	NA	NA	NA	NA	NA	NA	NA	NA	NA	0	0	34.03	Mid	12.13	21.9	61	Y	118	123	Y	N
41	2018	2018-06-03	June	Cc	North	Clearwater	N	NA	0	NA	NA	NA	NA	NA	NA	NA	NA	NA	NA	NA	NA	NA	NA	NA	NA	0	0	16.98	Upper	16.98	0	52	Y	70	106	Y	N
42	2018	2018-06-03	June	Cc	North	Belleair Beach	N	NA	0	NA	NA	NA	NA	NA	NA	NA	NA	NA	NA	NA	NA	NA	NA	NA	NA	0	0	11.1	Upper	12.05	-0.95	49	Y	74	108	Y	N
43	2018	2018-06-03	June	Cc	North	Indian Rocks Beach	N	NA	0	NA	NA	NA	NA	NA	NA	NA	NA	NA	NA	NA	NA	NA	NA	NA	NA	0	0	13.06	Mid	5.25	7.81	51	Y	92	97	Y	N
44	2018	2018-06-05	June	Cc	North	Indian Shores	N	NA	0	NA	NA	NA	NA	NA	NA	NA	NA	NA	NA	NA	NA	NA	NA	NA	NA	0	0	24.14	Mid	14.64	9.5	56	Y	48	102	Y	N
45	2018	2018-06-05	June	Cc	North	Clearwater	N	NA	0	NA	NA	NA	NA	NA	NA	NA	NA	NA	NA	NA	NA	NA	NA	NA	NA	0	0	55.73	Lower	9.81	45.92	NA	Y	38	41	Y	N
46	2018	2018-06-05	June	Cc	North	Belleair Beach	N	NA	0	NA	NA	NA	NA	NA	NA	NA	NA	NA	NA	NA	NA	NA	NA	NA	NA	0	0	13.5	Mid	8.1	5.4	47	Y	67	100	Y	N
47	2018	2018-06-06	June	Cc	North	Indian Rocks Beach	N	NA	0	NA	NA	NA	NA	NA	NA	NA	NA	NA	NA	NA	NA	NA	NA	NA	NA	0	0	19.04	Upper	21.62	-2.58	49	Y	52	90	Y	N
48	2018	2018-06-06	June	Cc	North	Clearwater	N	NA	0	NA	NA	NA	NA	NA	NA	NA	NA	NA	NA	NA	NA	NA	NA	NA	NA	0	0	10.37	Upper	9.09	1.28	47	Y	112	133	Y	N
49	2018	2018-06-06	June	Cc	North	Indian Rocks Beach	N	NA	0	NA	NA	NA	NA	NA	NA	NA	NA	NA	NA	NA	NA	NA	NA	NA	NA	0	0	22.24	Upper	23.24	-1	52	Y	61	76	Y	N
50	2018	2018-06-07	June	Cc	North	Indian Rocks Beach	N	NA	0	NA	NA	NA	NA	NA	NA	NA	NA	NA	NA	NA	NA	NA	NA	NA	NA	0	0	22.25	Upper	20.61	1.64	52	Y	72	82	Y	N
51	2018	2018-06-07	June	Cc	North	Clearwater	N	NA	0	NA	NA	NA	NA	NA	NA	NA	NA	NA	NA	NA	NA	NA	NA	NA	NA	0	0	35	Lower	9.9	25.1	49	Y	77	107	Y	N
52	2018	2018-06-07	June	Cc	North	Belleair Shore	N	NA	0	NA	NA	NA	NA	NA	NA	NA	NA	NA	NA	NA	NA	NA	NA	NA	NA	0	0	16.41	Upper	12.97	3.44	NA	Y	144	154	Y	N
53	2018	2018-06-07	June	Cc	North	Belleair Shore	N	NA	0	NA	NA	NA	NA	NA	NA	NA	NA	NA	NA	NA	NA	NA	NA	NA	NA	0	0	18.5	Upper	16.65	1.85	51	Y	47	85	Y	N
54	2018	2018-06-07	June	Cc	North	Belleair Shore	N	NA	0	NA	NA	NA	NA	NA	NA	NA	NA	NA	NA	NA	NA	NA	NA	NA	NA	0	0	18.6	Upper	17.75	0.85	52	Y	72	91	Y	N
55	2018	2018-06-07	June	Cc	North	Belleair Shore	N	NA	0	NA	NA	NA	NA	NA	NA	NA	NA	NA	NA	NA	NA	NA	NA	NA	NA	0	0	20.83	Mid	13.58	7.25	52	Y	103	109	Y	N
56	2018	2018-06-08	June	Cc	North	Indian Rocks Beach	N	NA	0	NA	NA	NA	NA	NA	NA	NA	NA	NA	NA	NA	NA	NA	NA	NA	NA	0	0	23.19	Mid	10.29	12.9	51	Y	17	17	Y	N
57	2018	2018-06-08	June	Cc	North	Belleair Beach	N	NA	0	NA	NA	NA	NA	NA	NA	NA	NA	NA	NA	NA	NA	NA	NA	NA	NA	0	0	16.87	Upper	16.02	0.85	50	Y	118	143	Y	N
58	2018	2018-06-09	June	Cc	North	Clearwater	N	NA	0	NA	NA	NA	NA	NA	NA	NA	NA	NA	NA	NA	NA	NA	NA	NA	NA	0	0	18.76	Upper	13.48	5.28	NA	Y	96	99	Y	N
59	2018	2018-06-09	June	Cc	North	Belleair Beach	N	NA	0	NA	NA	NA	NA	NA	NA	NA	NA	NA	NA	NA	NA	NA	NA	NA	NA	0	0	22.5	Upper	18.43	4.07	49	Y	73	82	Y	N
60	2018	2018-06-10	June	Cc	North	Indian Shores	N	NA	0	NA	NA	NA	NA	NA	NA	NA	NA	NA	NA	NA	NA	NA	NA	NA	NA	0	0	42.44	Mid	24.2	18.24	60	Y	20	94	Y	N
61	2018	2018-06-10	June	Cc	North	Clearwater	Y	2018-07-29	73	20	53	0	0	0	0	0	0	0	42	31	0	0	0	0	0	63.4783	59.3496	121.12	Lower	19.5	101.62	49	Y	115	123	Y	N
62	2018	2018-06-10	June	Cc	North	Indian Rocks Beach	N	NA	0	NA	NA	NA	NA	NA	NA	NA	NA	NA	NA	NA	NA	NA	NA	NA	NA	0	0	18.62	Upper	19.2	-0.58	49	Y	63	68	Y	N
63	2018	2018-06-11	June	Cc	North	Clearwater	N	NA	0	NA	NA	NA	NA	NA	NA	NA	NA	NA	NA	NA	NA	NA	NA	NA	NA	0	0	98.35	Lower	31.25	67.1	NA	Y	66	76	Y	N
64	2018	2018-06-11	June	Cc	North	Indian Shores	N	NA	0	NA	NA	NA	NA	NA	NA	NA	NA	NA	NA	NA	NA	NA	NA	NA	NA	0	0	20.57	Upper	19.52	1.05	53	Y	80	88	Y	N
65	2018	2018-06-11	June	Cc	North	Indian Rocks Beach	N	NA	0	NA	NA	NA	NA	NA	NA	NA	NA	NA	NA	NA	NA	NA	NA	NA	NA	0	0	17.26	Mid	10.57	6.69	NA	Y	32	32	Y	N
66	2018	2018-06-11	June	Cc	North	Indian Rocks Beach	N	NA	0	NA	NA	NA	NA	NA	NA	NA	NA	NA	NA	NA	NA	NA	NA	NA	NA	0	0	17.75	Upper	17.1	0.65	NA	Y	85	89	Y	N
67	2018	2018-06-11	June	Cc	North	Clearwater	N	NA	0	NA	NA	NA	NA	NA	NA	NA	NA	NA	NA	NA	NA	NA	NA	NA	NA	0	0	11.82	Mid	7.27	4.55	47	Y	116	124	Y	N
68	2018	2018-06-11	June	Cc	North	Belleair Shore	N	NA	0	NA	NA	NA	NA	NA	NA	NA	NA	NA	NA	NA	NA	NA	NA	NA	NA	0	0	19.8	Upper	18.95	0.85	48	Y	126	133	Y	N
69	2018	2018-06-12	June	Cc	North	Belleair Shore	N	NA	0	NA	NA	NA	NA	NA	NA	NA	NA	NA	NA	NA	NA	NA	NA	NA	NA	0	0	16.3	Upper	13.2	3.1	52	Y	79	80	Y	N
70	2018	2018-06-12	June	Cc	North	Indian Shores	Y	2018-08-04	35	35	0	0	0	0	0	0	0	0	4	31	0	0	0	0	0	68.6275	48.6111	31.74	Mid	12.4	19.34	53	Y	51	72	Y	N
71	2018	2018-06-12	June	Cc	North	Clearwater	Y	2018-08-06	36	32	4	0	0	0	0	0	0	0	5	31	0	0	0	0	0	36.3636	33.0275	29.11	Upper	29.11	0	55	Y	99	109	Y	N
72	2018	2018-06-12	June	Cc	North	Indian Rocks Beach	N	NA	0	NA	NA	NA	NA	NA	NA	NA	NA	NA	NA	NA	NA	NA	NA	NA	NA	0	0	17.6	Upper	16.3	1.3	50	Y	76	95	Y	N
73	2018	2018-06-12	June	Cc	North	Clearwater	N	NA	0	NA	NA	NA	NA	NA	NA	NA	NA	NA	NA	NA	NA	NA	NA	NA	NA	0	0	13.34	Upper	14.7	-1.36	NA	Y	74	119	Y	N
74	2018	2018-06-13	June	Cc	North	Belleair Shore	N	NA	0	NA	NA	NA	NA	NA	NA	NA	NA	NA	NA	NA	NA	NA	NA	NA	NA	0	0	20.34	Upper	20.34	0	52	Y	64	115	Y	N
75	2018	2018-06-14	June	Cc	North	Indian Rocks Beach	N	NA	0	NA	NA	NA	NA	NA	NA	NA	NA	NA	NA	NA	NA	NA	NA	NA	NA	0	0	22.54	Upper	21.08	1.46	NA	Y	52	68	Y	N
76	2018	2018-06-14	June	Cc	North	Belleair Beach	N	NA	0	NA	NA	NA	NA	NA	NA	NA	NA	NA	NA	NA	NA	NA	NA	NA	NA	0	0	11.7	Mid	7.43	4.27	NA	Y	67	102	Y	N
77	2018	2018-06-14	June	Cc	North	Indian Shores	Y	2018-08-06	29	20	0	9	0	0	0	0	0	0	0	20	4	0	0	0	5	39.726	28.1553	59.6	Lower	16.1	43.5	53	Y	73	103	Y	N
78	2018	2018-06-15	June	Cc	North	Indian Shores	Y	2018-08-10	47	44	2	1	0	0	0	0	0	0	28	16	0	0	2	0	1	100	42.7273	23.75	Mid	13.65	10.1	56	Y	47	110	Y	N
79	2018	2018-06-16	June	Cc	North	Belleair Beach	Y	2018-08-06	18	18	0	0	0	0	0	0	0	0	0	18	0	0	0	0	0	29.0323	24	18.77	Upper	18.77	0	51	Y	62	75	Y	N
80	2018	2018-06-17	June	Cc	North	Belleair Beach	Y	2018-08-07	12	12	0	0	0	0	0	0	0	0	0	12	0	0	0	0	0	10.9091	8.51064	10.6	Upper	10.6	0	51	Y	110	141	Y	N
81	2018	2018-06-18	June	Cc	North	Clearwater	Y	2018-08-11	9	0	0	0	9	0	0	0	0	0	9	0	0	0	0	0	0	11.1111	10	24.97	Mid	9.2	15.77	52	Y	81	90	Y	N
82	2018	2018-06-18	June	Cc	North	Indian Rocks Beach	N	NA	0	NA	NA	NA	NA	NA	NA	NA	NA	NA	NA	NA	NA	NA	NA	NA	NA	0	0	18.21	Upper	16.29	1.92	52	Y	67	118	Y	N
83	2018	2018-06-19	June	Cc	North	Indian Shores	Y	2018-08-15	15	15	0	0	0	0	0	0	0	0	0	15	0	0	0	0	0	15.4639	13.5135	54.31	Mid	23.47	30.84	57	Y	97	111	Y	N
84	2018	2018-06-19	June	Cc	North	Clearwater	N	NA	0	NA	NA	NA	NA	NA	NA	NA	NA	NA	NA	NA	NA	NA	NA	NA	NA	0	0	129.7	Lower	16.7	113	NA	Y	70	81	Y	N
85	2018	2018-06-19	June	Cc	North	Belleair Shore	N	NA	0	NA	NA	NA	NA	NA	NA	NA	NA	NA	NA	NA	NA	NA	NA	NA	NA	0	0	16.51	Upper	15.66	0.85	NA	Y	135	151	Y	N
86	2018	2018-06-19	June	Cc	North	Clearwater	Y	2018-08-09	84	79	3	0	2	0	0	0	0	0	20	62	2	0	0	0	0	100	81.5534	60.83	Lower	16.85	43.98	51	Y	84	103	Y	N
87	2018	2018-06-20	June	Cc	North	Clearwater	N	NA	0	NA	NA	NA	NA	NA	NA	NA	NA	NA	NA	NA	NA	NA	NA	NA	NA	0	0	28.37	Upper	22.63	5.74	NA	Y	116	123	Y	N
88	2018	2018-06-20	June	Cc	North	Clearwater	N	NA	0	NA	NA	NA	NA	NA	NA	NA	NA	NA	NA	NA	NA	NA	NA	NA	NA	0	0	86.57	Lower	16.4	70.17	NA	Y	115	121	Y	N
89	2018	2018-06-21	June	Cc	North	Indian Rocks Beach	Y	2018-08-16	10	10	0	0	0	0	0	0	0	0	0	10	0	0	0	0	0	12.0482	11.1111	20.35	Upper	18.95	1.4	56	Y	83	90	Y	N
90	2018	2018-06-21	June	Cc	North	Belleair Beach	N	NA	0	NA	NA	NA	NA	NA	NA	NA	NA	NA	NA	NA	NA	NA	NA	NA	NA	0	0	14.74	Upper	14.74	0	52	Y	104	114	Y	N
91	2018	2018-06-21	June	Cc	North	Indian Rocks Beach	N	NA	0	NA	NA	NA	NA	NA	NA	NA	NA	NA	NA	NA	NA	NA	NA	NA	NA	0	0	21.8	Mid	12.4	9.4	NA	Y	67	83	Y	N
92	2018	2018-06-22	June	Cc	North	Belleair Beach	N	NA	0	NA	NA	NA	NA	NA	NA	NA	NA	NA	NA	NA	NA	NA	NA	NA	NA	0	0	10.75	Mid	6.79	3.96	49	Y	86	100	Y	N
93	2018	2018-06-22	June	Cc	North	Belleair Shore	N	NA	0	NA	NA	NA	NA	NA	NA	NA	NA	NA	NA	NA	NA	NA	NA	NA	NA	0	0	14.3	Upper	12.93	1.37	NA	Y	76	77	Y	N
94	2018	2018-06-23	June	Cc	North	Belleair Shore	N	NA	0	NA	NA	NA	NA	NA	NA	NA	NA	NA	NA	NA	NA	NA	NA	NA	NA	0	0	16.01	Mid	7.12	8.89	NA	Y	4	61	Y	N
95	2018	2018-06-24	June	Cc	North	Indian Rocks Beach	Y	2018-08-16	40	40	0	0	0	0	0	0	0	2	2	38	0	0	0	0	0	34.188	27.2109	23.22	Mid	12.87	10.35	53	Y	117	147	Y	N
96	2018	2018-06-25	June	Cc	North	Belleair Beach	N	NA	0	NA	NA	NA	NA	NA	NA	NA	NA	NA	NA	NA	NA	NA	NA	NA	NA	0	0	18.91	Mid	9.91	9	NA	Y	26	103	Y	N
97	2018	2018-06-25	June	Cc	North	Belleair Beach	N	NA	0	NA	NA	NA	NA	NA	NA	NA	NA	NA	NA	NA	NA	NA	NA	NA	NA	0	0	19.61	Upper	16.26	3.35	NA	Y	111	127	Y	N
98	2018	2018-06-26	June	Cc	North	Indian Shores	Y	2018-08-21	16	0	16	0	0	0	0	0	0	2	7	8	1	0	0	0	0	100	21.3333	41.05	Mid	19.35	21.7	56	Y	16	75	Y	N
99	2018	2018-06-26	June	Cc	North	Indian Shores	N	NA	0	NA	NA	NA	NA	NA	NA	NA	NA	NA	NA	NA	NA	NA	NA	NA	NA	0	0	27.76	Upper	28.61	-0.85	53	Y	47	57	Y	N
100	2018	2018-06-27	June	Cc	North	Belleair Beach	N	NA	0	NA	NA	NA	NA	NA	NA	NA	NA	NA	NA	NA	NA	NA	NA	NA	NA	0	0	18.9	Upper	19.1	-0.2	NA	Y	75	87	Y	N
101	2018	2018-06-28	June	Cc	North	Indian Shores	N	NA	0	NA	NA	NA	NA	NA	NA	NA	NA	NA	NA	NA	NA	NA	NA	NA	NA	0	0	24.5	Upper	22.83	1.67	52	Y	71	98	Y	N
102	2018	2018-06-28	June	Cc	North	Belleair Shore	N	NA	0	NA	NA	NA	NA	NA	NA	NA	NA	NA	NA	NA	NA	NA	NA	NA	NA	0	0	17.26	Upper	12.27	4.99	55	Y	116	127	Y	N
103	2018	2018-06-29	June	Cc	North	Clearwater	N	NA	0	NA	NA	NA	NA	NA	NA	NA	NA	NA	NA	NA	NA	NA	NA	NA	NA	0	0	81.19	Lower	10.13	71.06	NA	Y	7	100	Y	N
104	2018	2018-06-29	June	Cc	North	Belleair Shore	N	NA	0	NA	NA	NA	NA	NA	NA	NA	NA	NA	NA	NA	NA	NA	NA	NA	NA	0	0	16.12	Upper	16.49	-0.37	51	Y	81	85	Y	N
105	2018	2018-06-30	June	Cc	North	Indian Rocks Beach	N	NA	0	NA	NA	NA	NA	NA	NA	NA	NA	NA	NA	NA	NA	NA	NA	NA	NA	0	0	24.51	Upper	21.04	3.47	50	Y	80	122	Y	N
106	2018	2018-06-30	June	Cc	North	Clearwater	N	NA	0	NA	NA	NA	NA	NA	NA	NA	NA	NA	NA	NA	NA	NA	NA	NA	NA	0	0	17.66	Upper	12.56	5.1	56	Y	106	111	Y	N
107	2018	2018-07-01	July	Cc	North	Indian Shores	N	NA	0	NA	NA	NA	NA	NA	NA	NA	NA	NA	NA	NA	NA	NA	NA	NA	NA	0	0	35.74	Mid	19.8	15.94	55	Y	67	109	Y	N
108	2018	2018-07-01	July	Cc	North	Clearwater	N	NA	0	NA	NA	NA	NA	NA	NA	NA	NA	NA	NA	NA	NA	NA	NA	NA	NA	0	0	29.91	Upper	28.51	1.4	54	Y	45	108	Y	N
109	2018	2018-07-01	July	Cc	North	Belleair Beach	N	NA	0	NA	NA	NA	NA	NA	NA	NA	NA	NA	NA	NA	NA	NA	NA	NA	NA	0	0	17.63	Upper	21.56	-3.93	50	Y	121	148	Y	N
110	2018	2018-07-01	July	Cc	North	Belleair Beach	N	NA	0	NA	NA	NA	NA	NA	NA	NA	NA	NA	NA	NA	NA	NA	NA	NA	NA	0	0	20.32	Upper	21.92	-1.6	NA	Y	118	127	Y	N
111	2018	2018-07-02	July	Cc	North	Indian Shores	Y	2018-08-28	40	39	0	1	0	0	0	0	0	0	38	14	0	0	0	0	1	100	33.6134	30.27	Mid	12.64	17.63	57	Y	40	119	Y	N
112	2018	2018-07-02	July	Cc	North	Clearwater	N	NA	0	NA	NA	NA	NA	NA	NA	NA	NA	NA	NA	NA	NA	NA	NA	NA	NA	0	0	24.77	Mid	14.07	10.7	NA	Y	65	86	Y	N
113	2018	2018-07-02	July	Cc	North	Clearwater	N	NA	0	NA	NA	NA	NA	NA	NA	NA	NA	NA	NA	NA	NA	NA	NA	NA	NA	0	0	75.65	Lower	12.29	63.36	NA	Y	10	107	Y	N
114	2018	2018-07-02	July	Cc	North	Indian Rocks Beach	N	NA	0	NA	NA	NA	NA	NA	NA	NA	NA	NA	NA	NA	NA	NA	NA	NA	NA	0	0	18.2	Mid	10.4	7.8	NA	Y	90	120	Y	N
115	2018	2018-07-03	July	Cc	North	Indian Shores	Y	2018-08-29	29	23	5	1	0	0	0	0	0	0	5	23	0	0	0	0	1	56.8627	30.2083	30.85	Mid	15.65	15.2	57	Y	51	96	Y	N
116	2018	2018-07-03	July	Cc	North	Clearwater	N	NA	0	NA	NA	NA	NA	NA	NA	NA	NA	NA	NA	NA	NA	NA	NA	NA	NA	0	0	81.1	Lower	11.8	69.3	NA	Y	34	110	Y	N
117	2018	2018-07-03	July	Cc	North	Clearwater	Y	2018-08-30	10	10	0	0	0	0	0	0	0	0	0	10	0	0	0	0	0	10.2041	8.54701	28.12	Upper	28.12	0	58	Y	98	117	Y	N
118	2018	2018-07-03	July	Cc	North	Indian Rocks Beach	N	NA	0	NA	NA	NA	NA	NA	NA	NA	NA	NA	NA	NA	NA	NA	NA	NA	NA	0	0	21.1	Mid	12.6	8.5	NA	Y	53	73	Y	N
119	2018	2018-07-03	July	Cc	North	Belleair Shore	N	NA	0	NA	NA	NA	NA	NA	NA	NA	NA	NA	NA	NA	NA	NA	NA	NA	NA	0	0	25.56	Upper	24.47	1.09	52	Y	77	83	Y	N
120	2018	2018-07-03	July	Cc	North	Indian Shores	N	NA	0	NA	NA	NA	NA	NA	NA	NA	NA	NA	NA	NA	NA	NA	NA	NA	NA	0	0	28.7	Upper	28.7	0	NA	Y	79	97	Y	N
121	2018	2018-07-05	July	Cc	North	Indian Shores	Y	2018-08-28	60	60	0	0	0	0	0	0	0	1	25	35	0	0	0	0	0	90.9091	68.9655	27.91	Mid	17.8	10.11	54	Y	66	87	Y	N
122	2018	2018-07-06	July	Cc	North	Belleair Shore	N	NA	0	NA	NA	NA	NA	NA	NA	NA	NA	NA	NA	NA	NA	NA	NA	NA	NA	0	0	23.4	Upper	22.4	1	52	Y	100	122	Y	N
123	2018	2018-07-08	July	Cc	North	Indian Rocks Beach	N	NA	0	NA	NA	NA	NA	NA	NA	NA	NA	NA	NA	NA	NA	NA	NA	NA	NA	0	0	16.38	Mid	7.29	9.09	NA	Y	63	80	Y	N
124	2018	2018-07-08	July	Cc	North	Belleair Shore	N	NA	0	NA	NA	NA	NA	NA	NA	NA	NA	NA	NA	NA	NA	NA	NA	NA	NA	0	0	17.54	Upper	16.2	1.34	NA	Y	77	85	Y	N
125	2018	2018-07-09	July	Cc	North	Clearwater	N	NA	0	NA	NA	NA	NA	NA	NA	NA	NA	NA	NA	NA	NA	NA	NA	NA	NA	0	0	97.13	Lower	26.39	70.74	NA	Y	72	95	Y	N
126	2018	2018-07-09	July	Cc	North	Belleair Shore	N	NA	0	NA	NA	NA	NA	NA	NA	NA	NA	NA	NA	NA	NA	NA	NA	NA	NA	0	0	17.42	Upper	13.9	3.52	57	Y	105	132	Y	N
127	2018	2018-07-10	July	Cc	North	Indian Rocks Beach	N	NA	0	NA	NA	NA	NA	NA	NA	NA	NA	NA	NA	NA	NA	NA	NA	NA	NA	0	0	21.95	Upper	21.1	0.85	51	Y	93	107	Y	N
128	2018	2018-07-11	July	Cc	North	Indian Rocks Beach	N	NA	0	NA	NA	NA	NA	NA	NA	NA	NA	NA	NA	NA	NA	NA	NA	NA	NA	0	0	16.8	Upper	13.58	3.22	NA	Y	73	83	Y	N
129	2018	2018-07-11	July	Cc	North	Indian Rocks Beach	N	NA	0	NA	NA	NA	NA	NA	NA	NA	NA	NA	NA	NA	NA	NA	NA	NA	NA	0	0	24.5	Upper	19.1	5.4	54	Y	27	121	Y	N
130	2018	2018-07-11	July	Cc	North	Belleair Shore	N	NA	0	NA	NA	NA	NA	NA	NA	NA	NA	NA	NA	NA	NA	NA	NA	NA	NA	0	0	17.43	Upper	16.26	1.17	NA	Y	115	121	Y	N
131	2018	2018-07-12	July	Cc	North	Belleair Shore	N	NA	0	NA	NA	NA	NA	NA	NA	NA	NA	NA	NA	NA	NA	NA	NA	NA	NA	0	0	17.95	Upper	16.63	1.32	63	Y	64	64	Y	N
132	2018	2018-07-12	July	Cc	North	Belleair Shore	Y	2018-09-03	18	18	0	0	0	0	0	0	0	0	0	18	0	0	0	0	0	23.0769	19.3548	16.52	Upper	13.02	3.5	53	Y	78	93	Y	N
133	2018	2018-07-13	July	Cc	North	Clearwater	N	NA	0	NA	NA	NA	NA	NA	NA	NA	NA	NA	NA	NA	NA	NA	NA	NA	NA	0	0	66.67	Lower	12.54	54.13	NA	Y	100	113	Y	N
134	2018	2018-07-14	July	Cc	North	Indian Rocks Beach	N	NA	0	NA	NA	NA	NA	NA	NA	NA	NA	NA	NA	NA	NA	NA	NA	NA	NA	0	0	23.05	Upper	22.4	0.65	54	Y	92	101	Y	N
135	2018	2018-07-14	July	Cc	North	Indian Shores	N	NA	0	NA	NA	NA	NA	NA	NA	NA	NA	NA	NA	NA	NA	NA	NA	NA	NA	0	0	30.75	Mid	18.35	12.4	NA	Y	110	117	Y	N
136	2018	2018-07-15	July	Cc	North	Clearwater	Y	2018-09-13	41	0	0	0	41	0	0	0	0	0	0	0	41	0	0	0	0	47.1264	37.6147	64.46	Lower	19.55	44.91	60	Y	87	109	Y	N
137	2018	2018-07-17	July	Cc	North	Belleair Shore	Y	2018-09-14	6	6	0	0	0	0	0	0	0	0	2	4	0	0	0	0	0	18.75	4.54545	20.08	Upper	13.85	6.23	57	Y	32	132	Y	N
138	2018	2018-07-17	July	Cc	North	Indian Shores	N	NA	0	NA	NA	NA	NA	NA	NA	NA	NA	NA	NA	NA	NA	NA	NA	NA	NA	0	0	29.93	Upper	29.35	0.58	55	Y	55	106	Y	N
139	2018	2018-07-20	July	Cc	North	Indian Rocks Beach	N	NA	0	NA	NA	NA	NA	NA	NA	NA	NA	NA	NA	NA	NA	NA	NA	NA	NA	0	0	9.25	Mid	3.7	5.55	55	Y	74	91	Y	N
140	2018	2018-07-20	July	Cc	North	Indian Rocks Beach	N	NA	0	NA	NA	NA	NA	NA	NA	NA	NA	NA	NA	NA	NA	NA	NA	NA	NA	0	0	16.91	Mid	7.73	9.18	60	Y	64	85	Y	N
141	2018	2018-07-20	July	Cc	North	Belleair Beach	Y	2018-09-14	85	85	0	0	0	0	0	0	0	0	0	85	0	0	0	0	0	96.5909	85.8586	74.69	Upper	73.41	1.28	56	Y	88	99	Y	N
142	2018	2018-07-20	July	Cc	North	Indian Rocks Beach	N	NA	0	NA	NA	NA	NA	NA	NA	NA	NA	NA	NA	NA	NA	NA	NA	NA	NA	0	0	19.85	Upper	19.85	0	56	Y	69	96	Y	N
143	2018	2018-07-24	July	Cc	North	Belleair Shore	N	NA	0	NA	NA	NA	NA	NA	NA	NA	NA	NA	NA	NA	NA	NA	NA	NA	NA	0	0	5.95	Upper	5.95	0	NA	Y	18	67	Y	N
144	2018	2018-07-26	July	Cc	North	Clearwater	Y	2018-09-16	47	0	37	0	10	0	0	0	0	0	35	0	0	0	4	8	0	50.5376	36.7188	42.78	Mid	20.3	22.48	52	Y	93	128	Y	N
145	2018	2018-07-26	July	Cc	North	Clearwater	Y	2018-09-19	30	30	0	0	0	0	0	0	0	2	2	28	0	0	0	0	0	41.0959	34.0909	48.38	Lower	15.43	32.95	55	Y	73	88	Y	N
146	2018	2018-07-27	July	Cc	North	Belleair Shore	N	NA	0	NA	NA	NA	NA	NA	NA	NA	NA	NA	NA	NA	NA	NA	NA	NA	NA	0	0	21.93	Upper	17.98	3.95	58	Y	83	102	Y	N
147	2018	2018-07-27	July	Cc	North	Indian Rocks Beach	N	NA	0	NA	NA	NA	NA	NA	NA	NA	NA	NA	NA	NA	NA	NA	NA	NA	NA	0	0	21.57	Upper	21.57	0	56	Y	82	89	Y	N
148	2018	2018-07-27	July	Cc	North	Clearwater	N	NA	0	NA	NA	NA	NA	NA	NA	NA	NA	NA	NA	NA	NA	NA	NA	NA	NA	0	0	19.44	Upper	17.95	1.49	58	Y	65	71	Y	N
149	2018	2018-07-31	July	Cc	North	Indian Shores	N	NA	0	NA	NA	NA	NA	NA	NA	NA	NA	NA	NA	NA	NA	NA	NA	NA	NA	0	0	39.6	Upper	47.3	-7.7	52	Y	61	89	Y	N
150	2018	2018-08-01	August	Cc	North	Indian Rocks Beach	N	NA	0	NA	NA	NA	NA	NA	NA	NA	NA	NA	NA	NA	NA	NA	NA	NA	NA	0	0	17.55	Upper	15.5	2.05	57	Y	76	91	Y	N
151	2018	2018-08-01	August	Cc	North	Indian Rocks Beach	N	NA	0	NA	NA	NA	NA	NA	NA	NA	NA	NA	NA	NA	NA	NA	NA	NA	NA	0	0	17	Upper	11.6	5.4	53	Y	62	68	Y	N
152	2018	2018-08-02	August	Cc	North	Clearwater	Y	2018-09-26	17	17	0	0	0	0	0	0	0	0	0	17	0	0	0	0	0	30.9091	17.8947	38.21	Upper	26.13	12.08	55	Y	55	95	Y	N
153	2018	2018-08-04	August	Cc	North	Indian Shores	Y	2018-09-29	5	5	0	0	0	0	0	0	0	0	2	3	0	0	0	0	0	21.7391	4.5045	26.9	Upper	25.25	1.65	56	Y	23	111	Y	N
154	2018	2018-08-05	August	Cc	North	Belleair Shore	Y	2018-09-30	7	7	0	0	0	0	0	0	0	0	0	7	0	0	0	0	0	30.4348	21.875	24.49	Upper	20.58	3.91	56	Y	23	32	Y	N
155	2018	2018-05-31	May	Cc	North	Indian Rocks Beach	N	NA	0	NA	NA	NA	NA	NA	NA	NA	NA	NA	NA	NA	NA	NA	NA	NA	NA	0	0	26	Upper	18	8	55	Y	61	65	Y	N
156	2018	2018-06-14	June	Cc	North	Clearwater	Y	2018-08-06	74	5	8	34	2	1	0	0	24	0	40	0	30	0	4	0	0	68.5185	63.2479	36.62	Mid	20.25	16.37	53	Y	108	117	Y	N
157	2018	2018-06-17	June	Cc	North	Indian Rocks Beach	N	NA	0	NA	NA	NA	NA	NA	NA	NA	NA	NA	NA	NA	NA	NA	NA	NA	NA	0	0	18.8	Upper	15.5	3.3	54	Y	102	109	Y	N
158	2018	2018-06-19	June	Cc	North	Clearwater	Y	2018-08-14	41	11	0	30	0	0	0	0	0	0	0	9	32	0	0	0	0	50.6173	30.3704	13.19	Upper	11.15	2.04	56	Y	81	135	Y	N
159	2018	2018-06-22	June	Cc	North	Clearwater	Y	2015-08-15	51	26	25	0	0	0	0	0	0	1	25	25	0	0	0	1	0	87.931	36.1702	26.65	Mid	9.3	17.35	54	Y	58	141	Y	N
160	2018	2018-07-03	July	Cc	North	Clearwater	N	NA	0	NA	NA	NA	NA	NA	NA	NA	NA	NA	NA	NA	NA	NA	NA	NA	NA	0	0	18.25	Upper	19.04	-0.79	NA	Y	79	97	Y	N
161	2018	2018-07-05	July	Cc	North	Clearwater	N	NA	0	NA	NA	NA	NA	NA	NA	NA	NA	NA	NA	NA	NA	NA	NA	NA	NA	0	0	30.43	Upper	34.12	-3.69	53	Y	108	123	Y	N
162	2018	2018-07-11	July	Cc	North	Clearwater	N	NA	0	NA	NA	NA	NA	NA	NA	NA	NA	NA	NA	NA	NA	NA	NA	NA	NA	0	0	7.5	Lower	0	7.5	NA	Y	70	71	Y	N
163	2018	2018-07-21	July	Cc	North	Clearwater	Y	2018-09-11	41	1	40	0	0	0	0	0	0	0	0	14	26	0	0	1	0	35.6522	29.927	44.67	Lower	12.83	31.84	52	Y	115	137	Y	N
164	2018	2018-08-06	August	Cc	North	Belleair Shore	Y	2018-09-30	5	5	0	0	0	0	0	0	0	0	0	5	0	0	0	0	0	5.10204	3.0303	16.02	Upper	21.1	-5.08	55	Y	98	165	Y	N
165	2019	2019-05-09	May	Cc	North	Belleair Shore	N	NA	0	NA	NA	NA	NA	NA	NA	NA	NA	NA	NA	NA	NA	NA	NA	NA	NA	0	0	15.07	Upper	14.2	#REF!	55	Y	88	93	Y	N
166	2019	2019-05-12	May	Cc	North	Indian Rocks Beach	N	NA	0	NA	NA	NA	NA	NA	NA	NA	NA	NA	NA	NA	NA	NA	NA	NA	NA	0	0	34.53	Upper	33.64	0.89	NA	Y	125	130	Y	Y
167	2019	2019-05-13	May	Cc	North	Indian Shores	N	NA	0	NA	NA	NA	NA	NA	NA	NA	NA	NA	NA	NA	NA	NA	NA	NA	NA	0	0	32.34	Upper	23.8	8.54	NA	Y	82	87	Y	N
168	2019	2019-05-14	May	Cc	North	Indian Shores	N	NA	0	NA	NA	NA	NA	NA	NA	NA	NA	NA	NA	NA	NA	NA	NA	NA	NA	0	0	23.03	Upper	26.64	-3.61	NA	Y	41	76	Y	N
169	2019	2019-05-14	May	Cc	North	Indian Rocks Beach	N	NA	0	NA	NA	NA	NA	NA	NA	NA	NA	NA	NA	NA	NA	NA	NA	NA	NA	0	0	24.84	Upper	23.44	1.4	NA	Y	87	107	Y	N
170	2019	2019-05-15	May	Cc	North	Clearwater	N	NA	0	NA	NA	NA	NA	NA	NA	NA	NA	NA	NA	NA	NA	NA	NA	NA	NA	0	0	23.9	Upper	26.9	-3	58	Y	108	118	Y	N
171	2019	2019-05-16	May	Cc	North	Clearwater	Y	2019-07-17	57	45	12	0	0	0	0	0	0	0	35	1	14	7	0	0	0	43.5115	41.9118	29.16	Upper	25.46	3.7	62	Y	131	136	Y	N
172	2019	2019-05-16	May	Cc	North	Belleair Shore	N	NA	0	NA	NA	NA	NA	NA	NA	NA	NA	NA	NA	NA	NA	NA	NA	NA	NA	0	0	15.74	Upper	12.38	3.36	56	Y	100	106	Y	N
173	2019	2019-05-17	May	Cc	North	Indian Rocks Beach	N	NA	0	NA	NA	NA	NA	NA	NA	NA	NA	NA	NA	NA	NA	NA	NA	NA	NA	0	0	31.67	Upper	36.81	-5.14	60	Y	109	116	Y	N
174	2019	2019-05-19	May	Cc	North	Indian Rocks Beach	N	NA	0	NA	NA	NA	NA	NA	NA	NA	NA	NA	NA	NA	NA	NA	NA	NA	NA	0	0	29.6	Upper	28.01	1.59	NA	Y	86	91	Y	N
175	2019	2019-05-20	May	Cc	North	Clearwater	N	NA	0	NA	NA	NA	NA	NA	NA	NA	NA	NA	NA	NA	NA	NA	NA	NA	NA	0	0	17.58	Upper	16.3	1.28	59	Y	129	134	Y	N
176	2019	2019-05-21	May	Cc	North	Clearwater	N	NA	0	NA	NA	NA	NA	NA	NA	NA	NA	NA	NA	NA	NA	NA	NA	NA	NA	0	0	24.15	Upper	17.7	6.45	NA	Y	68	79	Y	N
177	2019	2019-05-21	May	Cc	North	Clearwater	Y	2019-07-19	47	15	32	0	0	0	0	0	0	2	43	4	0	0	0	0	0	62.6667	54.6512	25.66	Upper	18.17	7.49	59	Y	75	86	Y	N
178	2019	2019-05-21	May	Cc	North	Indian Rocks Beach	N	NA	0	NA	NA	NA	NA	NA	NA	NA	NA	NA	NA	NA	NA	NA	NA	NA	NA	0	0	52.4	Mid	23.67	28.73	NA	Y	97	98	Y	N
179	2019	2019-05-22	May	Cc	North	Indian Shores	N	NA	0	NA	NA	NA	NA	NA	NA	NA	NA	NA	NA	NA	NA	NA	NA	NA	NA	0	0	49.72	Mid	17.3	32.42	NA	Y	96	97	Y	N
180	2019	2019-05-23	May	Cc	North	Belleair Beach	Y	2019-07-15	10	10	0	0	0	0	0	0	0	0	0	10	0	0	0	0	0	8.54701	8.19672	26.82	Mid	14.98	11.84	53	Y	117	122	Y	N
181	2019	2019-05-24	May	Cc	North	Clearwater	N	NA	0	NA	NA	NA	NA	NA	NA	NA	NA	NA	NA	NA	NA	NA	NA	NA	NA	0	0	20.75	Upper	19.5	1.25	61	Y	77	97	Y	N
182	2019	2019-05-26	May	Cc	North	Clearwater	Y	2019-07-21	17	16	1	0	0	0	0	0	0	0	1	16	0	0	0	0	0	27.8689	22.6667	47.5	Mid	22.26	25.24	56	Y	61	75	Y	N
183	2019	2019-05-26	May	Cc	North	Indian Shores	N	NA	0	NA	NA	NA	NA	NA	NA	NA	NA	NA	NA	NA	NA	NA	NA	NA	NA	0	0	39.27	Mid	21.45	17.82	NA	Y	4	71	Y	N
184	2019	2019-05-26	May	Cc	North	Indian Rocks Beach	N	NA	0	NA	NA	NA	NA	NA	NA	NA	NA	NA	NA	NA	NA	NA	NA	NA	NA	0	0	40.21	Upper	38.58	1.63	NA	Y	96	105	Y	N
185	2019	2019-05-26	May	Cc	North	Indian Rocks Beach	N	NA	0	NA	NA	NA	NA	NA	NA	NA	NA	NA	NA	NA	NA	NA	NA	NA	NA	0	0	44.31	Upper	30.16	14.15	54	Y	146	149	Y	N
186	2019	2019-05-27	May	Cc	North	Indian Shores	N	NA	0	NA	NA	NA	NA	NA	NA	NA	NA	NA	NA	NA	NA	NA	NA	NA	NA	0	0	58.52	Mid	23.72	NA	64	Y	58	109	Y	N
187	2019	2019-05-27	May	Cc	North	Clearwater	Y	2019-07-29	86	5	70	0	0	0	0	0	11	0	58	5	1	21	1	0	0	82.6923	78.1818	24.61	Upper	17.49	7.12	63	Y	104	110	Y	N
188	2019	2019-05-27	May	Cc	North	Clearwater	N	NA	0	NA	NA	NA	NA	NA	NA	NA	NA	NA	NA	NA	NA	NA	NA	NA	NA	0	0	54.76	Mid	28.52	26.24	NA	Y	105	116	Y	N
189	2019	2019-05-27	May	Cc	North	Belleair Shore	N	NA	0	NA	NA	NA	NA	NA	NA	NA	NA	NA	NA	NA	NA	NA	NA	NA	NA	0	0	19.09	Upper	15.58	3.51	58	Y	89	101	Y	N
190	2019	2019-05-28	May	Cc	North	Belleair Shore	N	NA	0	NA	NA	NA	NA	NA	NA	NA	NA	NA	NA	NA	NA	NA	NA	NA	NA	0	0	17.81	Upper	14.56	3.25	NA	Y	104	107	Y	N
191	2019	2019-05-29	May	Cc	North	Clearwater	N	NA	0	NA	NA	NA	NA	NA	NA	NA	NA	NA	NA	NA	NA	NA	NA	NA	NA	0	0	21.58	Upper	20.56	1.02	54	Y	97	125	Y	N
192	2019	2019-05-29	May	Cc	North	Belleair Shore	N	NA	0	NA	NA	NA	NA	NA	NA	NA	NA	NA	NA	NA	NA	NA	NA	NA	NA	0	0	27.44	Upper	18.9	8.54	55	Y	25	26	Y	N
193	2019	2019-05-29	May	Cc	North	Clearwater	N	NA	0	NA	NA	NA	NA	NA	NA	NA	NA	NA	NA	NA	NA	NA	NA	NA	NA	0	0	52.9	Mid	24.3	28.6	58	Y	93	94	Y	N
194	2019	2019-05-29	May	Cc	North	Clearwater	N	NA	0	NA	NA	NA	NA	NA	NA	NA	NA	NA	NA	NA	NA	NA	NA	NA	NA	0	0	49.85	Mid	22.63	27.22	NA	Y	64	77	Y	N
195	2019	2019-05-30	May	Cc	North	Indian Shores	N	NA	0	NA	NA	NA	NA	NA	NA	NA	NA	NA	NA	NA	NA	NA	NA	NA	NA	0	0	29.03	Upper	23.49	5.54	NA	Y	89	96	Y	N
196	2019	2019-05-30	May	Cc	North	Belleair Shore	N	NA	0	NA	NA	NA	NA	NA	NA	NA	NA	NA	NA	NA	NA	NA	NA	NA	NA	0	0	20.66	Upper	19.5	NA	NA	Y	17	87	Y	N
197	2019	2019-05-30	May	Cc	North	Clearwater	N	NA	0	NA	NA	NA	NA	NA	NA	NA	NA	NA	NA	NA	NA	NA	NA	NA	NA	0	0	19.29	Upper	15.73	3.56	60	Y	25	103	Y	N
198	2019	2019-05-30	May	Cc	North	Indian Rocks Beach	Y	2019-07-29	83	54	21	1	7	0	0	0	0	0	31	45	7	0	0	0	0	60.1449	59.7122	37.62	Upper	36.6	1.02	60	Y	138	139	Y	N
199	2019	2019-06-01	June	Cc	North	Indian Shores	Y	2019-07-27	44	25	19	0	0	0	0	0	0	0	24	20	0	0	0	0	0	42.7184	39.6396	22.56	Upper	22.12	0.44	56	Y	103	111	Y	N
200	2019	2019-06-01	June	Cc	North	Indian Rocks Beach	N	NA	0	NA	NA	NA	NA	NA	NA	NA	NA	NA	NA	NA	NA	NA	NA	NA	NA	0	0	34.15	Upper	23.88	10.27	NA	Y	16	101	Y	N
201	2019	2019-06-03	June	Cc	North	Indian Shores	Y	2019-07-31	86	31	50	0	1	0	0	2	2	0	56	26	1	0	0	3	0	100	89.5833	44.05	Mid	19.7	24.35	58	Y	86	96	Y	N
202	2019	2019-06-03	June	Cc	North	Clearwater	Y	2019-07-30	16	11	5	0	0	0	0	0	0	3	7	9	0	0	0	0	0	31.3725	15.2381	22.02	Mid	12.5	9.52	57	Y	51	105	Y	N
203	2019	2019-06-03	June	Cc	North	Belleair Shore	N	NA	0	NA	NA	NA	NA	NA	NA	NA	NA	NA	NA	NA	NA	NA	NA	NA	NA	0	0	13.82	Upper	12.35	NA	NA	Y	35	96	Y	N
204	2019	2019-06-04	June	Cc	North	Clearwater	N	2019-08-03	Unk	Unk	Unk	1	Unk	1	Unk	Unk	Unk	Unk	Unk	Unk	1	0	0	0	1	0	0	50.31	Mid	20.81	29.5	60	Y	70	79	Y	N
205	2019	2019-06-05	June	Cc	North	Clearwater	Y	2019-08-03	83	64	19	0	0	0	0	0	0	2	25	56	0	2	0	0	0	65.873	61.0294	25.6	Mid	13.18	12.42	59	Y	126	136	Y	N
206	2019	2019-06-05	June	Cc	North	Indian Shores	Y	2019-08-02	77	6	67	0	4	0	0	0	0	1	50	17	0	0	1	9	0	100	76.2376	61.93	Mid	24	37.93	58	Y	77	101	Y	N
207	2019	2019-06-06	June	Cc	North	Clearwater	Y	2019-08-04	75	26	34	0	15	0	0	0	0	0	67	7	1	0	0	0	0	63.0252	59.0551	28.45	Upper	22.3	6.15	59	Y	119	127	Y	N
208	2019	2019-06-06	June	Cc	North	Indian Shores	Y	2019-08-02	46	2	41	2	1	0	0	0	0	0	2	16	25	3	0	0	0	46	44.2308	55.58	Mid	36.32	19.26	57	Y	100	104	Y	N
209	2019	2019-06-06	June	Cc	North	Belleair Beach	Y	2019-07-31	52	13	16	0	10	0	0	13	0	0	6	4	39	3	0	0	0	94.5455	62.6506	31.11	Mid	14.37	16.74	55	Y	55	83	Y	N
210	2019	2019-06-07	June	Cc	North	Indian Shores	N	NA	0	NA	NA	NA	NA	NA	NA	NA	NA	NA	NA	NA	NA	NA	NA	NA	NA	0	0	30.81	Mid	18.51	12.3	59	Y	58	79	Y	N
211	2019	2019-06-07	June	Cc	North	Indian Rocks Beach	N	NA	0	NA	NA	NA	NA	NA	NA	NA	NA	NA	NA	NA	NA	NA	NA	NA	NA	0	0	33.02	Upper	30.19	2.83	60	Y	74	79	Y	N
212	2019	2019-06-09	June	Cc	North	Indian Shores	N	NA	0	NA	NA	NA	NA	NA	NA	NA	NA	NA	NA	NA	NA	NA	NA	NA	NA	0	0	14.95	Mid	7.8	7.15	58	Y	78	85	Y	N
213	2019	2019-06-09	June	Cc	North	Belleair Shore	N	NA	0	NA	NA	NA	NA	NA	NA	NA	NA	NA	NA	NA	NA	NA	NA	NA	NA	0	0	3.5	Upper	2.64	NA	58	Y	66	78	Y	N
214	2019	2019-06-09	June	Cc	North	Indian Rocks Beach	N	NA	0	NA	NA	NA	NA	NA	NA	NA	NA	NA	NA	NA	NA	NA	NA	NA	NA	0	0	22.54	Mid	10.24	12.3	NA	Y	120	149	Y	N
215	2019	2019-06-10	June	Cc	North	Indian Shores	Y	2019-08-10	27	27	0	0	0	0	0	0	0	0	12	15	0	0	0	0	0	50	27.2727	32.64	Mid	19.16	13.48	61	Y	54	99	Y	N
216	2019	2019-06-10	June	Cc	North	Clearwater	Y	2019-08-11	40	39	1	0	0	0	0	0	0	0	3	37	0	0	0	0	0	86.9565	81.6327	38.77	Lower	10.53	28.24	62	Y	46	49	Y	N
217	2019	2019-06-10	June	Cc	North	Clearwater	N	NA	0	NA	NA	NA	NA	NA	NA	NA	NA	NA	NA	NA	NA	NA	NA	NA	NA	0	0	9.67	Upper	7.31	2.36	55	Y	92	101	Y	N
218	2019	2019-06-11	June	Cc	North	Indian Shores	Y	2019-08-07	86	37	49	0	0	0	0	0	0	0	85	0	0	0	1	0	0	100	90.5263	16.54	Upper	20.44	-3.9	57	Y	86	95	Y	N
219	2019	2019-06-11	June	Cc	North	Clearwater	N	NA	0	NA	NA	NA	NA	NA	NA	NA	NA	NA	NA	NA	NA	NA	NA	NA	NA	0	0	90.12	Lower	8.88	81.24	51	Y	34	36	Y	N
220	2019	2019-06-11	June	Cc	North	Indian Rocks Beach	Y	2019-08-11	22	0	0	0	22	0	0	0	0	0	35	5	0	0	0	0	0	100	23.913	25.12	Mid	14.3	10.82	61	Y	22	92	Y	N
221	2019	2019-06-11	June	Cc	North	Belleair Shore	Y	2019-08-06	8	8	0	0	0	0	0	0	0	0	3	5	0	0	0	0	0	6.61157	6.25	3.78	Upper	3.4	0.38	56	Y	121	128	Y	N
222	2019	2019-06-12	June	Cc	North	Clearwater	Y	2019-08-01	8	0	8	0	0	0	0	0	0	0	8	0	0	0	0	0	0	11.9403	10.2564	72.4	Lower	7.63	64.77	50	Y	67	78	Y	N
223	2019	2019-06-12	June	Cc	North	Belleair Beach	N	NA	0	NA	NA	NA	NA	NA	NA	NA	NA	NA	NA	NA	NA	NA	NA	NA	NA	0	0	32.38	Upper	32.38	0	59	Y	100	103	Y	N
224	2019	2019-06-12	June	Cc	North	Indian Rocks Beach	N	NA	0	NA	NA	NA	NA	NA	NA	NA	NA	NA	NA	NA	NA	NA	NA	NA	NA	0	0	19.08	Mid	7.98	11.1	NA	Y	5	6	Y	N
225	2019	2019-06-12	June	Cc	North	Belleair Shore	N	NA	0	NA	NA	NA	NA	NA	NA	NA	NA	NA	NA	NA	NA	NA	NA	NA	NA	0	0	5.56	Mid	3.69	NA	NA	Y	107	111	Y	N
226	2019	2019-06-13	June	Cc	North	Clearwater	N	NA	0	NA	NA	NA	NA	NA	NA	NA	NA	NA	NA	NA	NA	NA	NA	NA	NA	0	0	17.9	Upper	16.5	1.4	57	Y	83	92	Y	N
227	2019	2019-06-13	June	Cc	North	Belleair Shore	N	NA	0	NA	NA	NA	NA	NA	NA	NA	NA	NA	NA	NA	NA	NA	NA	NA	NA	0	0	5.42	Upper	4.6	1.87	60	Y	105	106	Y	N
228	2019	2019-06-14	June	Cc	North	Belleair Beach	N	NA	0	NA	NA	NA	NA	NA	NA	NA	NA	NA	NA	NA	NA	NA	NA	NA	NA	0	0	22.74	Upper	21.71	1.03	58	Y	97	107	Y	N
229	2019	2019-06-14	June	Cc	North	Clearwater	N	NA	0	NA	NA	NA	NA	NA	NA	NA	NA	NA	NA	NA	NA	NA	NA	NA	NA	0	0	66.43	Lower	12.48	0.82	59	Y	84	108	Y	N
230	2019	2019-06-14	June	Cc	North	Indian Shores	N	NA	0	NA	NA	NA	NA	NA	NA	NA	NA	NA	NA	NA	NA	NA	NA	NA	NA	0	0	48.65	Mid	23.7	24.95	NA	Y	73	77	Y	N
231	2019	2019-06-14	June	Cc	North	Belleair Shore	N	NA	0	NA	NA	NA	NA	NA	NA	NA	NA	NA	NA	NA	NA	NA	NA	NA	NA	0	0	224.53	Lower	14.53	210	NA	Y	109	115	Y	N
232	2019	2019-06-14	June	Cc	North	Clearwater	N	NA	0	NA	NA	NA	NA	NA	NA	NA	NA	NA	NA	NA	NA	NA	NA	NA	NA	0	0	18.35	Mid	11.77	6.58	58	Y	57	78	Y	N
233	2019	2019-06-14	June	Cc	North	Indian Shores	Y	2019-08-10	25	25	0	0	0	0	0	0	0	0	21	4	0	0	0	0	0	47.1698	38.4615	25	Upper	19.3	5.7	57	Y	53	65	Y	N
234	2019	2019-06-15	June	Cc	North	Clearwater	Y	2019-08-09	79	7	66	0	1	0	0	0	5	0	74	0	4	0	0	1	0	100	96.3415	176.15	Lower	12.93	163.22	55	Y	79	82	Y	N
235	2019	2019-06-15	June	Cc	North	Indian Shores	Y	2019-08-11	70	0	70	0	0	0	0	0	0	0	0	0	70	0	0	0	0	84.3373	76.9231	51.21	Upper	46.37	NA	57	Y	83	91	Y	N
236	2019	2019-06-15	June	Cc	North	Belleair Shore	N	NA	0	NA	NA	NA	NA	NA	NA	NA	NA	NA	NA	NA	NA	NA	NA	NA	NA	0	0	13.81	Mid	8.91	4.9	57	Y	12	13	Y	N
237	2019	2019-06-16	June	Cc	North	Clearwater	N	NA	0	NA	NA	NA	NA	NA	NA	NA	NA	NA	NA	NA	NA	NA	NA	NA	NA	0	0	45.57	Mid	18.75	26.82	56	Y	51	58	Y	N
238	2019	2019-06-16	June	CC	North	Clearwater	Y	2019-08-12	112	52	46	10	0	4	0	0	0	0	50	10	51	9	0	0	0	100	80	27.09	Upper	27.09	0	57	Y	112	140	Y	N
239	2019	2019-06-16	June	Cc	North	Indian Shores	Y	2019-08-12	66	35	31	0	0	0	0	0	0	0	34	25	5	0	2	0	0	100	75	53.73	Mid	25.26	28.47	57	Y	66	88	Y	N
240	2019	2019-06-16	June	Cc	North	Clearwater	N	NA	0	NA	NA	NA	NA	NA	NA	NA	NA	NA	NA	NA	NA	NA	NA	NA	NA	0	0	31.46	Upper	21.03	10.43	NA	Y	76	85	Y	N
241	2019	2019-06-16	June	Cc	North	Clearwater	N	NA	0	NA	NA	NA	NA	NA	NA	NA	NA	NA	NA	NA	NA	NA	NA	NA	NA	0	0	110.43	Lower	11.28	99.15	NA	Y	83	94	Y	N
242	2019	2019-06-16	June	Cc	North	Clearwater	N	NA	0	NA	NA	NA	NA	NA	NA	NA	NA	NA	NA	NA	NA	NA	NA	NA	NA	0	0	20.46	Upper	17.4	3.06	55	Y	93	101	Y	N
243	2019	2019-06-17	June	Cc	North	Clearwater	Y	2019-08-13	53	1	13	0	0	0	1	0	38	0	0	0	53	0	0	0	0	49.0741	43.8017	30.19	Upper	23.7	6.49	NA	Y	108	121	Y	N
244	2019	2019-06-18	June	Cc	North	Clearwater	N	NA	0	NA	NA	NA	NA	NA	NA	NA	NA	NA	NA	NA	NA	NA	NA	NA	NA	0	0	44.5	Lower	10.41	34.09	NA	Y	73	81	Y	N
245	2019	2019-06-18	June	Cc	North	Clearwater	Y	2019-08-11	53	30	22	0	0	0	0	0	1	0	27	25	1	0	0	0	0	67.9487	64.6341	126.7	Lower	35.9	90.8	54	Y	78	82	Y	N
246	2019	2019-06-18	June	Cc	North	Indian Shores	N	NA	0	NA	NA	NA	NA	NA	NA	NA	NA	NA	NA	NA	NA	NA	NA	NA	NA	0	0	25.07	Mid	16.66	8.41	NA	Y	6	72	Y	N
247	2019	2019-06-18	June	Cc	North	Clearwater	N	NA	0	NA	NA	NA	NA	NA	NA	NA	NA	NA	NA	NA	NA	NA	NA	NA	NA	0	0	23.49	Upper	21.66	1.83	NA	Y	49	90	Y	N
248	2019	2019-06-18	June	Cc	North	Indian Rocks Beach	N	NA	0	NA	NA	NA	NA	NA	NA	NA	NA	NA	NA	NA	NA	NA	NA	NA	NA	0	0	33.35	Upper	36.75	-3.4	53	Y	87	99	Y	N
249	2019	2019-06-18	June	Cc	North	Clearwater	Y	2019-08-11	25	25	0	0	0	0	0	0	0	0	15	10	0	0	0	0	0	41.6667	31.6456	92.16	Lower	12.96	79.2	54	Y	60	79	Y	N
250	2019	2019-06-18	June	Cc	North	Indian Rocks Beach	N	NA	0	NA	NA	NA	NA	NA	NA	NA	NA	NA	NA	NA	NA	NA	NA	NA	NA	0	0	31.61	Mid	13.4	18.21	NA	Y	23	100	Y	N
251	2019	2019-06-18	June	Cc	North	Indian Rocks Beach	N	NA	0	NA	NA	NA	NA	NA	NA	NA	NA	NA	NA	NA	NA	NA	NA	NA	NA	0	0	24.67	Upper	18.88	5.79	62	Y	47	85	Y	N
252	2019	2019-06-19	June	Cc	North	Belleair Beach	N	NA	0	NA	NA	NA	NA	NA	NA	NA	NA	NA	NA	NA	NA	NA	NA	NA	NA	0	0	47.91	Mid	25.52	22.39	NA	Y	64	70	Y	N
253	2019	2019-06-19	June	Cc	North	Indian Shores	N	NA	0	NA	NA	NA	NA	NA	NA	NA	NA	NA	NA	NA	NA	NA	NA	NA	NA	0	0	40.82	Mid	20.34	20.48	NA	Y	4	73	Y	N
254	2019	2019-06-19	June	Cc	North	Clearwater	N	NA	0	NA	NA	NA	NA	NA	NA	NA	NA	NA	NA	NA	NA	NA	NA	NA	NA	0	0	18.36	Upper	14.81	3.55	NA	Y	50	71	Y	N
255	2019	2019-06-19	June	Cc	North	Belleair Beach	N	NA	0	NA	NA	NA	NA	NA	NA	NA	NA	NA	NA	NA	NA	NA	NA	NA	NA	0	0	45.66	Mid	23.09	22.57	NA	Y	40	40	Y	N
256	2019	2019-06-19	June	Cc	North	Belleair Beach	Y	2019-08-11	50	50	0	0	0	0	0	0	0	0	0	35	15	0	0	0	0	76.9231	72.4638	27.12	Mid	14.02	13.1	53	Y	65	69	Y	N
257	2019	2019-06-19	June	Cc	North	Belleair Shore	N	NA	0	NA	NA	NA	NA	NA	NA	NA	NA	NA	NA	NA	NA	NA	NA	NA	NA	0	0	14.85	Upper	14.85	0	54	Y	22	24	Y	N
258	2019	2019-06-19	June	Cc	North	Belleair Shore	N	NA	0	NA	NA	NA	NA	NA	NA	NA	NA	NA	NA	NA	NA	NA	NA	NA	NA	0	0	6.99	Upper	5.84	NA	54	Y	91	100	Y	N
259	2019	2019-06-20	June	Cc	North	Indian Shores	N	NA	0	NA	NA	NA	NA	NA	NA	NA	NA	NA	NA	NA	NA	NA	NA	NA	NA	0	0	17.49	Upper	17.85	-0.36	NA	Y	82	82	Y	N
260	2019	2019-06-20	June	Cc	North	Clearwater	N	NA	0	NA	NA	NA	NA	NA	NA	NA	NA	NA	NA	NA	NA	NA	NA	NA	NA	0	0	17.46	Lower	4.5	12.96	NA	Y	4	11	Y	N
261	2019	2019-06-20	June	Cc	North	Indian Rocks Beach	Y	2019-08-13	34	34	0	0	0	0	0	0	0	0	0	34	0	0	0	0	0	59.6491	48.5714	27.91	Mid	15.45	12.46	54	Y	57	70	Y	N
262	2019	2019-06-21	June	Cc	North	Belleair Beach	N	NA	0	NA	NA	NA	NA	NA	NA	NA	NA	NA	NA	NA	NA	NA	NA	NA	NA	0	0	26.17	Mid	9.06	17.11	NA	Y	69	77	Y	N
263	2019	2019-06-21	June	Cc	North	Belleair Shore	N	NA	0	NA	NA	NA	NA	NA	NA	NA	NA	NA	NA	NA	NA	NA	NA	NA	NA	0	0	13	Mid	8.45	4.55	52	Y	91	99	Y	N
264	2019	2019-06-22	June	Cc	North	Clearwater	N	NA	0	NA	NA	NA	NA	NA	NA	NA	NA	NA	NA	NA	NA	NA	NA	NA	NA	0	0	22.79	Upper	21.33	1.46	NA	Y	24	61	Y	N
265	2019	2019-06-22	June	Cc	North	Clearwater	Y	2019-08-23	20	6	14	0	0	0	0	0	0	0	16	4	0	0	0	0	0	40.8163	19.6078	29.5	Lower	9.7	19.8	62	Y	49	102	Y	N
266	2019	2019-06-22	June	Cc	North	Indian Rocks Beach	N	NA	0	NA	NA	NA	NA	NA	NA	NA	NA	NA	NA	NA	NA	NA	NA	NA	NA	0	0	126.23	Lower	29.23	97	NA	Y	87	90	Y	N
267	2019	2019-06-22	June	Cc	North	Indian Rocks Beach	Y	2019-08-21	7	7	0	0	0	0	0	0	0	0	0	7	0	0	0	0	0	10.4478	9.09091	32.35	Mid	18.1	14.25	60	Y	67	77	Y	N
268	2019	2019-06-22	June	Cc	North	Belleair Shore	N	NA	0	NA	NA	NA	NA	NA	NA	NA	NA	NA	NA	NA	NA	NA	NA	NA	NA	0	0	9.61	Upper	8.58	NA	NA	Y	88	93	Y	N
269	2019	2019-06-23	June	Cc	North	Clearwater	N	NA	0	NA	NA	NA	NA	NA	NA	NA	NA	NA	NA	NA	NA	NA	NA	NA	NA	0	0	26.72	Upper	28.27	-1.55	49	Y	33	80	Y	N
270	2019	2019-06-23	June	Cc	North	Indian Shores	N	NA	0	NA	NA	NA	NA	NA	NA	NA	NA	NA	NA	NA	NA	NA	NA	NA	NA	0	0	38.84	Upper	29.56	9.28	NA	Y	92	95	Y	N
271	2019	2019-06-23	June	Cc	North	Clearwater	N	NA	0	NA	NA	NA	NA	NA	NA	NA	NA	NA	NA	NA	NA	NA	NA	NA	NA	0	0	26.5	Upper	28.01	-1.51	NA	Y	86	96	Y	N
272	2019	2019-06-23	June	Cc	North	Indian Rocks Beach	N	NA	0	NA	NA	NA	NA	NA	NA	NA	NA	NA	NA	NA	NA	NA	NA	NA	NA	0	0	31.8	Upper	22.9	8.9	NA	Y	89	98	Y	N
273	2019	2019-06-24	June	Cc	North	Clearwater	Y	2019-08-21	30	29	1	0	0	0	0	0	0	0	2	28	0	0	0	0	0	50	45.4545	26.71	Mid	10.61	16.1	58	Y	60	66	Y	N
274	2019	2019-06-24	June	Cc	North	Belleair Shore	N	NA	0	NA	NA	NA	NA	NA	NA	NA	NA	NA	NA	NA	NA	NA	NA	NA	NA	0	0	21.97	Upper	21.1	0.87	NA	Y	36	37	Y	N
275	2019	2019-06-24	June	Cc	North	Clearwater	N	NA	0	NA	NA	NA	NA	NA	NA	NA	NA	NA	NA	NA	NA	NA	NA	NA	NA	0	0	18.6	Upper	22.05	-3.45	NA	Y	102	104	Y	N
276	2019	2019-06-24	June	Cc	North	Belleair Shore	N	NA	0	NA	NA	NA	NA	NA	NA	NA	NA	NA	NA	NA	NA	NA	NA	NA	NA	0	0	14.05	Mid	6.9	7.15	60	Y	51	102	Y	N
277	2019	2019-06-24	June	Cc	North	Indian Rocks Beach	N	NA	0	NA	NA	NA	NA	NA	NA	NA	NA	NA	NA	NA	NA	NA	NA	NA	NA	0	0	25.73	Upper	25.73	0	NA	Y	117	120	Y	N
278	2019	2019-06-24	June	Cc	North	Belleair Shore	N	NA	0	NA	NA	NA	NA	NA	NA	NA	NA	NA	NA	NA	NA	NA	NA	NA	NA	0	0	20.47	Upper	17.55	2.92	61	Y	49	72	Y	N
279	2019	2019-06-24	June	Cc	North	Clearwater	Y	2019-08-20	7	0	7	0	0	0	0	0	0	0	3	4	0	0	0	0	0	12.7273	12.069	11.09	Upper	18.32	-7.23	57	Y	55	58	Y	N
280	2019	2019-06-25	June	Cc	North	Clearwater	N	NA	0	NA	NA	NA	NA	NA	NA	NA	NA	NA	NA	NA	NA	NA	NA	NA	NA	0	0	41.86	Upper	42.8	-0.94	52	Y	11	102	Y	N
281	2019	2019-06-25	June	Cc	North	Indian Shores	Y	2019-08-21	45	25	16	1	0	3	0	0	0	0	0	25	5	0	0	15	0	48.3871	42.0561	35.76	Upper	33.42	2.34	57	Y	93	107	Y	N
282	2019	2019-06-26	June	Cc	North	Belleair Shore	N	NA	0	NA	NA	NA	NA	NA	NA	NA	NA	NA	NA	NA	NA	NA	NA	NA	NA	0	0	8.97	Upper	8.29	NA	58	Y	101	108	Y	N
283	2019	2019-06-26	June	Cc	North	Indian Rocks Beach	Y	2019-08-20	19	14	5	0	0	0	0	0	0	0	14	5	0	0	0	0	0	27.9412	26.3889	32.6	Upper	22.15	10.45	55	Y	68	72	Y	N
284	2019	2019-06-26	June	Cc	North	Indian Rocks Beach	N	NA	0	NA	NA	NA	NA	NA	NA	NA	NA	NA	NA	NA	NA	NA	NA	NA	NA	0	0	28.66	Upper	26.17	2.49	55	Y	94	102	Y	N
285	2019	2019-06-26	June	Cc	North	Indian Rocks Beach	Y	2019-08-25	53	50	3	0	0	0	0	0	0	0	3	50	0	0	0	0	0	67.9487	63.0952	29.03	Mid	13.29	15.74	60	Y	78	84	Y	N
286	2019	2019-06-26	June	Cc	North	Indian Rocks Beach	N	NA	0	NA	NA	NA	NA	NA	NA	NA	NA	NA	NA	NA	NA	NA	NA	NA	NA	0	0	32.29	Mid	15.97	16.32	58	Y	106	109	Y	N
287	2019	2019-06-27	June	Cc	North	Belleair Shore	Y	2019-08-21	26	26	0	0	0	0	0	0	0	0	0	26	0	0	0	0	0	29.8851	24.7619	19.32	Upper	15.74	NA	55	Y	87	105	Y	N
288	2019	2019-06-27	June	Cc	North	Clearwater	Y	2019-08-25	71	21	50	0	0	0	0	0	0	0	69	1	1	0	0	0	0	53.7879	50.3546	22.9	Upper	16.77	6.13	59	Y	132	141	Y	N
289	2019	2019-06-28	June	Cc	North	Clearwater	Y	2016-08-24	15	15	0	0	0	0	0	0	0	1	1	14	0	0	0	0	0	13.6364	12.605	23.12	Upper	28.85	-5.73	57	Y	110	119	Y	N
290	2019	2019-06-28	June	Cc	North	Indian Rocks Beach	Y	2019-08-24	45	35	10	0	0	0	0	0	0	0	0	35	10	0	0	0	0	50.5618	46.875	23.61	Upper	25.96	-2.35	57	Y	89	96	Y	N
291	2019	2019-06-29	June	Cc	North	Clearwater	N	NA	0	NA	NA	NA	NA	NA	NA	NA	NA	NA	NA	NA	NA	NA	NA	NA	NA	0	0	51.9	Upper	58.95	-7.05	NA	Y	12	31	Y	N
292	2019	2019-06-29	June	Cc	North	Indian Rocks Beach	Y	2019-08-25	46	30	0	0	16	0	0	0	0	0	16	30	0	0	0	0	0	37.7049	36.5079	31.29	Upper	30.33	0.96	57	Y	122	126	Y	N
293	2019	2019-06-30	June	Cc	North	Clearwater	N	NA	0	NA	NA	NA	NA	NA	NA	NA	NA	NA	NA	NA	NA	NA	NA	NA	NA	0	0	29.06	Upper	29.06	0	54	Y	100	107	Y	N
294	2019	2019-06-30	June	Cc	North	Clearwater	N	NA	0	NA	NA	NA	NA	NA	NA	NA	NA	NA	NA	NA	NA	NA	NA	NA	NA	0	0	17.99	Upper	13.73	4.26	NA	Y	77	97	Y	N
295	2019	2019-06-30	June	Cc	North	Indian Rocks Beach	Y	2019-08-26	10	6	0	0	4	0	0	0	0	0	1	6	3	0	0	0	0	13.6986	12.6582	26.53	Upper	28.56	-2.03	57	Y	73	79	Y	N
296	2019	2019-07-03	July	Cc	North	Belleair Shore	N	NA	0	NA	NA	NA	NA	NA	NA	NA	NA	NA	NA	NA	NA	NA	NA	NA	NA	0	0	14.18	Mid	6.36	7.82	NA	Y	83	87	Y	N
297	2019	2019-07-04	July	Cc	North	Clearwater	Y	2019-09-01	50	0	42	0	0	4	0	4	0	0	24	4	0	22	0	0	0	56.8182	54.3478	45.5	Mid	20.95	24.55	59	Y	88	92	Y	N
298	2019	2019-07-05	July	Cc	North	Clearwater	N	NA	0	NA	NA	NA	NA	NA	NA	NA	NA	NA	NA	NA	NA	NA	NA	NA	NA	0	0	69.07	Lower	13.63	NA	63	Y	48	96	Y	N
299	2019	2019-07-06	July	Cc	North	Belleair Shore	N	NA	0	NA	NA	NA	NA	NA	NA	NA	NA	NA	NA	NA	NA	NA	NA	NA	NA	0	0	23.75	Upper	22.64	1.11	60	Y	52	56	Y	N
300	2019	2019-07-07	July	Cc	North	Indian Shores	Y	2019-09-01	55	0	55	0	0	0	0	0	0	0	0	34	20	0	1	0	0	100	88.7097	51.05	Mid	21.1	55.44	56	Y	55	62	Y	N
301	2019	2019-07-07	July	Cc	North	Belleair Beach	N	NA	0	NA	NA	NA	NA	NA	NA	NA	NA	NA	NA	NA	NA	NA	NA	NA	NA	0	0	21.05	Upper	14.3	6.75	NA	Y	6	84	Y	N
302	2019	2019-07-07	July	Cc	North	Belleair Shore	Y	2019-09-01	19	19	0	0	0	0	0	0	0	0	9	10	0	0	0	0	0	36.5385	27.5362	23.75	Upper	17.7	6.05	56	Y	52	69	Y	N
303	2019	2019-07-07	July	Cc	North	Belleair Shore	N	NA	0	NA	NA	NA	NA	NA	NA	NA	NA	NA	NA	NA	NA	NA	NA	NA	NA	0	0	15.4	Mid	9.75	5.65	55	Y	5	6	Y	N
304	2019	2019-07-08	July	Cc	North	Belleair Shore	Y	2019-08-31	12	12	0	0	0	0	0	0	0	0	7	5	0	0	0	0	0	37.5	30.7692	14.02	Mid	5.12	8.9	54	Y	32	39	Y	N
305	2019	2019-07-09	July	Cc	North	Clearwater	Y	2019-09-01	10	10	0	0	0	0	0	0	0	0	10	0	0	0	0	0	0	22.2222	16.129	15.55	Mid	5.7	9.85	54	Y	45	62	Y	N
306	2019	2019-07-10	July	Cc	North	Clearwater	Y	2019-09-07	30	0	30	0	0	0	0	0	0	0	30	0	0	0	0	0	0	81.0811	48.3871	85.92	Lower	1.43	84.49	59	Y	37	62	Y	N
307	2019	2019-07-11	July	Cc	North	Indian Rocks Beach	N	NA	0	NA	NA	NA	NA	NA	NA	NA	NA	NA	NA	NA	NA	NA	NA	NA	NA	0	0	19.46	Mid	8.31	11.15	61	Y	36	54	Y	N
308	2019	2019-07-11	July	Cc	North	Indian Rocks Beach	N	NA	0	NA	NA	NA	NA	NA	NA	NA	NA	NA	NA	NA	NA	NA	NA	NA	NA	0	0	22.4	Lower	5.95	16.45	NA	Y	13	79	Y	N
309	2019	2019-07-12	July	Cc	North	Clearwater	N	NA	0	NA	NA	NA	NA	NA	NA	NA	NA	NA	NA	NA	NA	NA	NA	NA	NA	0	0	17.74	Upper	21.84	-4.1	53	Y	84	105	Y	N
310	2019	2019-07-12	July	Cc	North	Indian Shores	Y	2019-09-08	11	11	0	0	0	0	0	0	0	0	0	11	0	0	0	0	0	78.5714	34.375	22.23	Mid	9.29	12.94	58	Y	14	32	Y	N
311	2019	2019-07-12	July	Cc	North	Indian Rocks Beach	N	NA	0	NA	NA	NA	NA	NA	NA	NA	NA	NA	NA	NA	NA	NA	NA	NA	NA	0	0	25.28	Upper	21.72	3.56	NA	Y	5	31	Y	N
312	2019	2019-07-13	July	Cc	North	Clearwater	N	NA	0	NA	NA	NA	NA	NA	NA	NA	NA	NA	NA	NA	NA	NA	NA	NA	NA	0	0	54.23	Lower	7.9	46.33	NA	Y	17	44	Y	N
313	2019	2019-07-13	July	Cc	North	Clearwater	N	NA	0	NA	NA	NA	NA	NA	NA	NA	NA	NA	NA	NA	NA	NA	NA	NA	NA	0	0	17.74	Upper	12.54	5.2	58	Y	105	120	Y	N
314	2019	2019-07-13	July	Cc	North	Clearwater	Y	2016-09-05	40	0	40	0	0	0	0	0	0	0	40	0	0	0	0	0	0	60.6061	57.971	19.95	Mid	8.8	11.15	54	Y	66	69	Y	N
315	2019	2019-07-13	July	Cc	North	Belleair Shore	N	NA	0	NA	NA	NA	NA	NA	NA	NA	NA	NA	NA	NA	NA	NA	NA	NA	NA	0	0	1.02	Lower	0	NA	NA	Y	45	50	Y	N
316	2019	2019-07-14	July	Cc	North	Indian Rocks Beach	N	NA	0	NA	NA	NA	NA	NA	NA	NA	NA	NA	NA	NA	NA	NA	NA	NA	NA	0	0	24.71	Upper	24.71	0	NA	Y	4	4	Y	N
317	2019	2019-07-16	July	Cc	North	Belleair Shore	N	NA	0	NA	NA	NA	NA	NA	NA	NA	NA	NA	NA	NA	NA	NA	NA	NA	NA	0	0	13.36	Upper	12.15	1.02	NA	Y	69	75	Y	N
318	2019	2019-07-16	July	Cc	North	Indian Rocks Beach	N	NA	0	NA	NA	NA	NA	NA	NA	NA	NA	NA	NA	NA	NA	NA	NA	NA	NA	0	0	40.11	Mid	23.51	16.6	59	Y	47	115	Y	N
319	2019	2019-07-17	July	Cc	North	Indian Rocks Beach	N	NA	0	NA	NA	NA	NA	NA	NA	NA	NA	NA	NA	NA	NA	NA	NA	NA	NA	0	0	48.87	Upper	47.87	1	58	Y	95	104	Y	N
320	2019	2019-07-18	July	Cc	North	Indian Shores	Y	2019-09-16	21	0	21	0	0	0	0	0	0	0	0	21	0	0	0	0	0	60	46.6667	38.15	Mid	20.35	17.8	60	Y	35	45	Y	N
321	2019	2019-07-20	July	Cc	North	Clearwater	Y	2019-09-11	49	9	40	0	0	0	0	0	0	0	34	9	5	1	0	0	0	71.0145	54.4444	17.19	Upper	19.64	-2.45	53	Y	69	90	Y	N
322	2019	2019-07-20	July	Cc	North	Clearwater	Y	2019-09-15	6	6	0	0	0	0	0	0	0	0	0	6	0	0	0	0	0	8.4507	7.40741	21.36	Upper	17.8	3.56	57	Y	71	81	Y	N
323	2019	2019-07-21	July	Cc	North	Indian Rocks Beach	N	NA	0	NA	NA	NA	NA	NA	NA	NA	NA	NA	NA	NA	NA	NA	NA	NA	NA	0	0	27.8	Upper	22.12	5.68	58	Y	73	90	Y	N
324	2019	2019-07-24	July	Cc	North	Indian Rocks Beach	N	NA	0	NA	NA	NA	NA	NA	NA	NA	NA	NA	NA	NA	NA	NA	NA	NA	NA	0	0	23.71	Mid	9.61	14.1	NA	Y	4	47	Y	N
325	2019	2019-07-25	July	Cc	North	Indian Rocks Beach	N	NA	0	NA	NA	NA	NA	NA	NA	NA	NA	NA	NA	NA	NA	NA	NA	NA	NA	0	0	20.9	Mid	13.15	7.75	60	Y	9	44	Y	N
326	2019	2019-07-27	July	Cc	North	Indian Shores	Y	2019-09-20	51	42	1	3	3	2	0	0	0	0	25	20	1	2	1	0	2	80.9524	75	33.2	Mid	20.37	12.83	55	Y	63	68	Y	N
327	2019	2019-07-30	July	Cc	North	Indian Rocks Beach	N	NA	0	NA	NA	NA	NA	NA	NA	NA	NA	NA	NA	NA	NA	NA	NA	NA	NA	0	0	29.45	Mid	11.1	18.35	NA	Y	4	43	Y	N
328	2019	2019-08-01	August	Cc	North	Clearwater	Y	2019-09-28	25	25	0	0	0	0	0	0	0	1	2	23	0	0	0	0	0	67.5676	39.6825	17.87	Upper	12.93	4.94	58	Y	37	63	Y	N
329	2019	2019-08-06	August	Cc	North	Clearwater	Y	2019-09-30	70	70	0	0	0	0	0	0	0	0	0	70	0	0	0	0	0	89.7436	70	18.62	Upper	14.05	4.57	55	Y	78	100	Y	N
330	2019	2019-08-08	August	Cc	North	Clearwater	Y	2019-09-30	53	25	28	0	0	0	0	0	0	Unk	43	7	3	0	0	0	0	100	92.9825	18.92	Upper	21.03	-2.11	53	Y	53	57	Y	N
331	2019	2019-05-15	May	Cc	North	Indian Rocks Beach	N	NA	0	NA	NA	NA	NA	NA	NA	NA	NA	NA	NA	NA	NA	NA	NA	NA	NA	0	0	20.92	Upper	25.89	-4.97	NA	Y	67	72	Y	N
332	2019	2019-06-02	June	Cc	North	Clearwater	Y	2019-07-29	42	2	40	0	0	0	0	0	0	2	40	1	1	0	0	0	0	85.7143	65.625	13.55	Upper	17.5	-3.95	57	Y	49	64	Y	N
333	2019	2019-06-03	June	Cc	North	Belleair Shore	N	NA	0	NA	NA	NA	NA	NA	NA	NA	NA	NA	NA	NA	NA	NA	NA	NA	NA	0	0	14.7	Upper	14.7	NA	57	Y	113	126	Y	N
334	2019	2019-06-05	June	Cc	North	Indian Rocks Beach	Y	2019-08-05	51	0	5	0	46	0	0	0	0	0	43	3	5	0	0	0	0	71.831	60.7143	39.49	Upper	42.23	-2.74	61	Y	71	84	Y	N
335	2019	2019-06-09	June	Cc	North	Clearwater	N	2019-08-06	4	2	2	0	0	0	0	0	0	0	2	2	0	0	0	0	0	0	0	14.63	Upper	14.63	0	58	Y	4	5	Y	N
336	2019	2019-06-11	June	Cc	North	Belleair Shore	N	NA	0	NA	NA	NA	NA	NA	NA	NA	NA	NA	NA	NA	NA	NA	NA	NA	NA	0	0	8.4	Upper	11.08	-2.68	52	Y	48	96	Y	N
337	2019	2019-06-13	June	Cc	North	Clearwater	N	NA	0	NA	NA	NA	NA	NA	NA	NA	NA	NA	NA	NA	NA	NA	NA	NA	NA	0	0	10.5	Upper	21.36	-10.86	54	Y	84	86	Y	N
338	2019	2019-06-17	June	Cc	North	Belleair Beach	Y	2019-08-08	52	0	24	17	0	11	0	0	0	0	0	0	24	13	0	0	15	63.4146	46.8468	52.79	Upper	58.64	-5.85	NA	Y	82	111	Y	N
339	2019	2019-06-20	June	Cc	North	Clearwater	N	NA	0	NA	NA	NA	NA	NA	NA	NA	NA	NA	NA	NA	NA	NA	NA	NA	NA	0	0	18.03	Upper	21.48	-3.45	NA	Y	75	88	Y	N
340	2020	2020-05-05	May	Cc	Mid County	Treasure Island	N	NA	0	NA	NA	NA	NA	NA	NA	NA	NA	NA	NA	NA	NA	NA	NA	NA	NA	0	0	25.27	Upper	23.6	1.67	64	Y	107	119	Y	Y
341	2020	2020-05-06	May	Cc	Mid County	Madeira Beach	N	NA	0	NA	NA	NA	NA	NA	NA	NA	NA	NA	NA	NA	NA	NA	NA	NA	NA	0	0	37.84	Mid	15.1	NA	60	Y	27	114	Y	N
342	2020	2020-05-09	May	Cc	North	Clearwater	Y	2020-07-10	46	9	37	0	0	0	0	0	0	2	31	13	1	1	0	0	0	47.4227	36.8	19.55	Upper	20.45	-0.9	62	Y	97	125	Y	N
343	2020	2020-05-09	May	Cc	Mid County	Madeira Beach	N	NA	0	NA	NA	NA	NA	NA	NA	NA	NA	NA	NA	NA	NA	NA	NA	NA	NA	0	0	24.55	Upper	23.3	1.25	59	Y	46	51	Y	N
344	2020	2020-05-10	May	Cc	North	Belleair Shore	N	NA	0	NA	NA	NA	NA	NA	NA	NA	NA	NA	NA	NA	NA	NA	NA	NA	NA	0	0	28.91	Upper	20	8.91	53	Y	29	51	Y	N
345	2020	2020-05-13	May	Cc	Mid County	Treasure Island	Y	2020-07-10	5	5	0	0	0	0	0	0	0	0	0	4	0	0	0	1	0	27.7778	11.3636	26.45	Mid	14.9	11.55	58	Y	18	44	Y	N
346	2020	2020-05-14	May	Cc	North	Belleair Shore	N	NA	0	NA	NA	NA	NA	NA	NA	NA	NA	NA	NA	NA	NA	NA	NA	NA	NA	0	0	19.56	Upper	14.21	5.35	56	Y	30	51	Y	N
347	2020	2020-05-17	May	Cc	Mid County	Madeira Beach	Y	2020-07-14	11	3	8	0	0	0	0	0	0	0	6	5	0	0	0	0	0	17.7419	9.32203	46.44	Mid	26.81	NA	58	Y	62	118	Y	N
348	2020	2020-05-19	May	Cc	North	Indian Rocks Beach	N	NA	0	NA	NA	NA	NA	NA	NA	NA	NA	NA	NA	NA	NA	NA	NA	NA	NA	0	0	24.34	Upper	23.06	1.28	NA	Y	88	98	Y	N
349	2020	2020-05-23	May	Cc	Mid County	Treasure Island	N	NA	0	NA	NA	NA	NA	NA	NA	NA	NA	NA	NA	NA	NA	NA	NA	NA	NA	0	0	19.97	Upper	22.49	-2.52	59	Y	84	108	Y	N
350	2020	2020-05-23	May	Cc	Mid County	Treasure Island	N	2020-07-22	3	2	0	0	1	0	0	0	0	0	0	0	2	1	0	0	0	0	0	19.09	Upper	12.79	6.3	NA	Y	19	45	Y	Y
351	2020	2020-05-24	May	Cc	North	Clearwater	Y	2020-07-20	16	8	5	0	3	0	0	0	0	1	10	1	1	0	4	0	0	18.8235	14.2857	28.76	Upper	25	3.76	57	Y	85	112	Y	N
352	2020	2020-05-26	May	Cc	North	Clearwater	Y	2020-07-20	33	6	26	0	0	0	0	1	0	0	32	0	0	1	0	0	0	42.3077	37.931	45.23	Upper	45.23	0	55	Y	78	87	Y	N
353	2020	2020-05-27	May	Cc	North	Belleair Beach	N	NA	0	NA	NA	NA	NA	NA	NA	NA	NA	NA	NA	NA	NA	NA	NA	NA	NA	0	0	36.65	Mid	12.55	24.1	58	Y	10	35	Y	N
354	2020	2020-05-30	May	Cc	North	Clearwater	Y	2020-07-29	16	4	12	0	0	0	0	0	0	1	15	0	1	0	0	0	0	100	17.0213	154.1	Lower	9.1	145	60	Y	16	94	Y	N
355	2020	2020-05-31	May	Cc	Mid County	Madeira Beach	N	NA	0	NA	NA	NA	NA	NA	NA	NA	NA	NA	NA	NA	NA	NA	NA	NA	NA	0	0	36.08	Mid	21.49	14.59	NA	Y	38	125	Y	N
356	2020	2020-06-01	June	Cc	Mid County	Redington Shores	Y	2020-07-29	23	6	17	0	0	0	0	0	0	6	5	18	0	0	0	0	0	100	28.75	79.95	Mid	33.8	NA	58	Y	23	80	Y	N
357	2020	2020-06-02	June	Cc	Mid County	Treasure Island	N	NA	0	NA	NA	NA	NA	NA	NA	NA	NA	NA	NA	NA	NA	NA	NA	NA	NA	0	0	30.01	Upper	30.63	-0.62	NA	Y	90	94	Y	N
358	2020	2020-06-03	June	Cc	Mid County	Redington Beach	N	NA	0	NA	NA	NA	NA	NA	NA	NA	NA	NA	NA	NA	NA	NA	NA	NA	NA	0	0	29.77	Upper	24	46.15	56	Y	12	113	Y	N
359	2020	2020-06-03	June	Cc	Mid County	Madeira Beach	N	NA	0	NA	NA	NA	NA	NA	NA	NA	NA	NA	NA	NA	NA	NA	NA	NA	NA	0	0	22.22	Upper	19.54	2.68	NA	Y	69	87	Y	N
360	2020	2020-06-04	June	Cc	Mid County	North Redington Beach	N	NA	0	NA	NA	NA	NA	NA	NA	NA	NA	NA	NA	NA	NA	NA	NA	NA	NA	0	0	25.39	Mid	13.54	5.77	NA	Y	5	134	Y	N
361	2020	2020-06-05	June	Cc	North	Clearwater	Y	2020-08-03	24	20	1	2	1	0	0	0	0	0	15	6	2	1	0	0	0	64.8649	27.907	102.95	Mid	49.42	53.53	59	Y	37	86	Y	N
362	2020	2020-06-05	June	Cc	Mid County	Redington Shores	Y	2020-07-31	6	6	0	0	0	0	0	0	0	1	3	3	0	0	0	0	0	8.95522	8.57143	48.61	Upper	33.03	15.58	56	Y	67	70	Y	N
363	2020	2020-06-05	June	Cc	North	Indian Shores	N	NA	0	NA	NA	NA	NA	NA	NA	NA	NA	NA	NA	NA	NA	NA	NA	NA	NA	0	0	38.51	Upper	35.54	2.97	NA	Y	89	101	Y	N
364	2020	2020-06-05	June	Cc	North	Clearwater	N	2020-08-02	4	4	0	0	0	0	0	0	0	0	0	4	0	0	0	0	0	0	0	64.56	Mid	22.13	NA	58	Y	94	137	Y	N
365	2020	2020-06-06	June	Cc	North	Clearwater	N	NA	0	NA	NA	NA	NA	NA	NA	NA	NA	NA	NA	NA	NA	NA	NA	NA	NA	0	0	19.75	Upper	17.7	2.05	57	Y	70	108	Y	N
366	2020	2020-06-07	June	Cc	North	Clearwater	N	NA	0	NA	NA	NA	NA	NA	NA	NA	NA	NA	NA	NA	NA	NA	NA	NA	NA	0	0	13.85	Upper	14.7	-0.85	NA	Y	83	87	Y	N
367	2020	2020-06-07	June	Cc	Mid County	Treasure Island	N	NA	0	NA	NA	NA	NA	NA	NA	NA	NA	NA	NA	NA	NA	NA	NA	NA	NA	0	0	15.4	Upper	19.1	-3.7	NA	Y	91	102	Y	N
368	2020	2020-06-07	June	Cc	North	Clearwater	N	NA	0	NA	NA	NA	NA	NA	NA	NA	NA	NA	NA	NA	NA	NA	NA	NA	NA	0	0	12.45	Upper	29.22	-16.77	53	Y	70	75	Y	N
369	2020	2020-06-07	June	Cc	North	Belleair Beach	N	NA	0	NA	NA	NA	NA	NA	NA	NA	NA	NA	NA	NA	NA	NA	NA	NA	NA	0	0	21.1	Mid	10.8	10.3	NA	Y	5	48	Y	N
370	2020	2020-06-07	June	Cc	North	Indian Shores	N	NA	0	NA	NA	NA	NA	NA	NA	NA	NA	NA	NA	NA	NA	NA	NA	NA	NA	0	0	16.5	Lower	4.4	12.1	NA	Y	8	51	Y	N
371	2020	2020-06-08	June	Cc	North	Clearwater	N	NA	0	NA	NA	NA	NA	NA	NA	NA	NA	NA	NA	NA	NA	NA	NA	NA	NA	0	0	25.55	Upper	27.95	-2.4	NA	Y	90	108	Y	N
372	2020	2020-06-08	June	Cc	North	Indian Shores	Y	2020-07-30	6	4	2	0	0	0	0	0	0	2	2	2	0	0	2	0	0	6.25	5.88235	19.3	Upper	17.2	2.1	52	Y	96	102	Y	N
373	2020	2020-06-08	June	Cc	Mid County	Treasure Island	Y	2020-07-27	22	7	15	0	0	0	0	0	0	0	15	0	5	2	0	0	0	30.9859	30.137	5.29	Upper	7.8	-2.51	49	Y	71	73	Y	N
374	2020	2020-06-08	June	Cc	Mid County	Redington Shores	Y	2020-07-31	8	8	0	0	0	0	0	0	0	0	0	8	0	0	0	0	0	8.33333	7.33945	37.4	Upper	27.9	9.5	53	Y	96	109	Y	N
375	2020	2020-06-08	June	Cc	North	Clearwater	N	NA	0	NA	NA	NA	NA	NA	NA	NA	NA	NA	NA	NA	NA	NA	NA	NA	NA	0	0	16.45	Upper	16.45	0	54	Y	50	103	Y	N
376	2020	2020-06-08	June	Cc	North	Clearwater	N	NA	0	NA	NA	NA	NA	NA	NA	NA	NA	NA	NA	NA	NA	NA	NA	NA	NA	0	0	17.51	Upper	15.81	1.7	NA	Y	97	102	Y	N
377	2020	2020-06-08	June	Cc	North	Belleair Beach	Y	2020-07-29	12	7	2	0	3	0	0	0	0	0	6	6	0	0	0	0	0	11.7647	10.9091	19.75	Mid	10.15	9.6	51	Y	102	110	Y	N
378	2020	2020-06-08	June	Cc	Mid County	Redington Beach	N	NA	0	NA	NA	NA	NA	NA	NA	NA	NA	NA	NA	NA	NA	NA	NA	NA	NA	0	0	12.44	Upper	10.02	NA	NA	Y	75	76	Y	N
379	2020	2020-06-08	June	Cc	North	Indian Rocks Beach	N	NA	0	NA	NA	NA	NA	NA	NA	NA	NA	NA	NA	NA	NA	NA	NA	NA	NA	0	0	17.97	Upper	22.17	-4.2	NA	Y	63	101	Y	N
380	2020	2020-06-08	June	Cc	Mid County	Madeira Beach	N	NA	0	NA	NA	NA	NA	NA	NA	NA	NA	NA	NA	NA	NA	NA	NA	NA	NA	0	0	0.85	Upper	5.25	-4.4	50	Y	51	113	Y	N
381	2020	2020-06-08	June	Cc	Mid County	Redington Beach	N	2020-07-31	3	3	0	0	0	0	0	0	0	0	0	3	0	0	0	0	0	0	0	5.67	Upper	5.67	0	53	Y	28	61	Y	N
382	2020	2020-06-09	June	Cc	North	Indian Shores	Y	2020-07-30	15	15	0	0	0	0	0	0	0	0	15	0	0	0	0	0	0	21.1268	21.1268	20.2	Upper	17.6	2.6	51	Y	71	71	Y	N
383	2020	2020-06-09	June	Cc	North	Clearwater	Y	2020-07-30	35	0	31	0	4	0	0	0	0	0	2	33	0	0	0	0	0	34.3137	33.0189	32	Lower	3.3	28.7	51	Y	102	106	Y	N
384	2020	2020-06-09	June	Cc	North	Clearwater	Y	2020-08-04	53	13	33	7	0	0	0	0	0	1	35	11	0	3	0	0	4	100	98.1481	32.73	Lower	8.53	24.2	56	Y	53	54	Y	N
385	2020	2020-06-09	June	Cc	North	Indian Rocks Beach	N	NA	0	NA	NA	NA	NA	NA	NA	NA	NA	NA	NA	NA	NA	NA	NA	NA	NA	0	0	25.55	Upper	26.42	-0.87	52	Y	23	32	Y	N
386	2020	2020-06-09	June	Cc	Mid County	Madeira Beach	N	NA	0	NA	NA	NA	NA	NA	NA	NA	NA	NA	NA	NA	NA	NA	NA	NA	NA	0	0	14.3	Upper	15.6	-1.3	NA	Y	56	69	Y	N
387	2020	2020-06-09	June	Cc	Mid County	Madeira Beach	Y	2020-08-01	15	15	0	0	0	0	0	0	0	0	0	15	0	0	0	0	0	15.625	14.1509	25.45	Upper	25.45	0	53	Y	96	106	Y	N
388	2020	2020-06-10	June	Cc	North	Clearwater	N	NA	0	NA	NA	NA	NA	NA	NA	NA	NA	NA	NA	NA	NA	NA	NA	NA	NA	0	0	22.39	Upper	19.47	2.92	52	Y	56	66	Y	N
389	2020	2020-06-10	June	Cc	North	Belleair Beach	N	NA	0	NA	NA	NA	NA	NA	NA	NA	NA	NA	NA	NA	NA	NA	NA	NA	NA	0	0	27.57	Upper	28.22	-0.65	53	Y	116	121	Y	N
390	2020	2020-06-11	June	Cc	Mid County	Treasure Island	N	NA	0	NA	NA	NA	NA	NA	NA	NA	NA	NA	NA	NA	NA	NA	NA	NA	NA	0	0	15	Upper	12.95	2.05	59	Y	77	87	Y	N
391	2020	2020-06-11	June	Cc	North	Belleair Beach	N	NA	0	NA	NA	NA	NA	NA	NA	NA	NA	NA	NA	NA	NA	NA	NA	NA	NA	0	0	34.28	Upper	32.53	1.75	52	Y	115	119	Y	N
392	2020	2020-06-11	June	Cc	Mid County	Redington Shores	N	NA	0	NA	NA	NA	NA	NA	NA	NA	NA	NA	NA	NA	NA	NA	NA	NA	NA	0	0	46.49	Upper	48.1	-1.61	53	Y	24	29	Y	N
393	2020	2020-06-11	June	Cc	North	Belleair Shore	Y	2020-08-01	60	21	30	0	0	2	0	5	2	0	3	20	29	7	1	0	0	55.0459	38.4615	13.12	Upper	18.61	-5.49	51	Y	109	156	Y	N
394	2020	2020-06-12	June	Cc	North	Indian Shores	N	2020-08-05	4	2	0	0	2	0	0	0	0	0	2	2	0	0	0	0	0	0	0	11.37	Upper	13.57	-2.2	54	Y	59	99	Y	N
395	2020	2020-06-12	June	Cc	North	Indian Rocks Beach	N	NA	0	NA	NA	NA	NA	NA	NA	NA	NA	NA	NA	NA	NA	NA	NA	NA	NA	0	0	43.08	Upper	42.13	0.95	54	Y	92	106	Y	N
396	2020	2020-06-12	June	Cc	North	Clearwater	Y	2020-08-01	38	19	0	0	19	0	0	0	0	0	6	13	4	2	13	0	0	33.6283	29.4574	24.4	Upper	29.75	-5.35	50	Y	113	129	Y	N
397	2020	2020-06-12	June	Cc	North	Belleair Shore	N	NA	0	NA	NA	NA	NA	NA	NA	NA	NA	NA	NA	NA	NA	NA	NA	NA	NA	0	0	11.19	Upper	10.4	0.79	52	Y	90	105	Y	N
398	2020	2020-06-12	June	Cc	Mid County	Redington Beach	N	NA	0	NA	NA	NA	NA	NA	NA	NA	NA	NA	NA	NA	NA	NA	NA	NA	NA	0	0	24.43	Upper	27.15	-2.72	50	Y	76	82	Y	N
399	2020	2020-06-13	June	Cc	Mid County	Treasure Island	N	2020-08-04	3	3	0	0	0	0	0	0	0	0	0	3	0	0	0	0	0	0	0	22.83	Upper	19.53	3.3	52	Y	109	112	Y	N
400	2020	2020-06-14	June	Cc	North	Belleair Beach	N	NA	0	NA	NA	NA	NA	NA	NA	NA	NA	NA	NA	NA	NA	NA	NA	NA	NA	0	0	40.35	Upper	35.15	5.2	52	Y	95	100	Y	N
401	2020	2020-06-14	June	Cc	Mid County	Treasure Island	Y	2020-08-08	56	26	2	0	28	0	0	0	0	2	32	20	4	0	0	0	0	58.3333	55.4455	58.18	Upper	44.45	13.73	55	Y	96	101	Y	N
402	2020	2020-06-14	June	Cc	Mid County	Redington Beach	N	NA	0	NA	NA	NA	NA	NA	NA	NA	NA	NA	NA	NA	NA	NA	NA	NA	NA	0	0	21.42	Upper	20.22	1.2	54	Y	70	92	Y	N
403	2020	2020-06-14	June	Cc	Mid County	Madeira Beach	Y	2020-08-05	75	41	28	4	0	1	0	1	0	0	28	41	4	2	0	0	0	86.2069	84.2697	34.67	Upper	40.1	-5.43	52	Y	87	89	Y	N
404	2020	2020-06-14	June	Cc	Mid County	Madeira Beach	Y	2020-08-01	12	12	0	0	0	0	0	0	0	0	4	8	0	0	0	0	0	12.766	11.4286	32.78	Upper	25.02	NA	48	Y	94	105	Y	N
405	2020	2020-06-15	June	Cc	North	Clearwater	N	NA	0	NA	NA	NA	NA	NA	NA	NA	NA	NA	NA	NA	NA	NA	NA	NA	NA	0	0	12.64	Upper	12.64	0	57	Y	4	43	Y	N
406	2020	2020-06-15	June	Cc	Mid County	Redington Beach	N	NA	0	NA	NA	NA	NA	NA	NA	NA	NA	NA	NA	NA	NA	NA	NA	NA	NA	0	0	27.61	Upper	24.76	7.76	49	Y	75	86	Y	N
407	2020	2020-06-16	June	Cc	North	Indian Rocks Beach	Y	2020-08-06	12	10	0	1	1	0	0	0	0	0	1	10	0	1	0	0	0	14.2857	10.9091	28.08	Mid	15.49	12.59	51	Y	84	110	Y	N
408	2020	2020-06-16	June	Cc	Mid County	Redington Beach	N	NA	0	NA	NA	NA	NA	NA	NA	NA	NA	NA	NA	NA	NA	NA	NA	NA	NA	0	0	19.15	Upper	18.35	2.85	53	Y	88	91	Y	N
409	2020	2020-06-16	June	Cc	North	Indian Rocks Beach	Y	2020-08-08	11	11	0	0	0	0	0	0	0	0	0	11	0	0	0	0	0	10.7843	10.0917	18.67	Upper	19.58	-0.91	53	Y	102	109	Y	N
410	2020	2020-06-16	June	Cc	North	Belleair Shore	N	NA	0	NA	NA	NA	NA	NA	NA	NA	NA	NA	NA	NA	NA	NA	NA	NA	NA	0	0	13.64	Upper	12.4	1.24	50	Y	100	111	Y	N
411	2020	2020-06-16	June	Cc	Mid County	Madeira Beach	Y	2020-08-09	29	4	14	10	0	0	1	0	0	0	18	2	2	1	1	0	5	43.2836	40.8451	39.6	Mid	24.45	15.15	54	Y	67	71	Y	N
412	2020	2020-06-16	June	Cc	Mid County	Madeira Beach	N	NA	0	NA	NA	NA	NA	NA	NA	NA	NA	NA	NA	NA	NA	NA	NA	NA	NA	0	0	25.9	Upper	21.8	4.1	50	Y	84	91	Y	N
413	2020	2020-06-17	June	Cc	Mid County	Redington Beach	N	NA	0	NA	NA	NA	NA	NA	NA	NA	NA	NA	NA	NA	NA	NA	NA	NA	NA	0	0	24.24	Upper	24.24	NA	53	Y	88	112	Y	N
414	2020	2020-06-17	June	Cc	North	Clearwater	N	NA	0	NA	NA	NA	NA	NA	NA	NA	NA	NA	NA	NA	NA	NA	NA	NA	NA	0	0	21.3	Upper	20.14	1.16	55	Y	67	72	Y	N
415	2020	2020-06-17	June	Cc	Mid County	Redington Beach	N	NA	0	NA	NA	NA	NA	NA	NA	NA	NA	NA	NA	NA	NA	NA	NA	NA	NA	0	0	23.7	Upper	24.5	-0.8	48	Y	102	111	Y	N
416	2020	2020-06-18	June	Cc	North	Indian Shores	N	NA	0	NA	NA	NA	NA	NA	NA	NA	NA	NA	NA	NA	NA	NA	NA	NA	NA	0	0	28.77	Upper	27.15	1.62	50	Y	76	85	Y	N
417	2020	2020-06-18	June	Cc	Mid County	Treasure Island	N	NA	0	NA	NA	NA	NA	NA	NA	NA	NA	NA	NA	NA	NA	NA	NA	NA	NA	0	0	22.75	Upper	26.2	-3.45	49	Y	41	61	Y	N
418	2020	2020-06-18	June	Cc	North	Clearwater	Y	2020-08-08	53	9	2	0	42	0	0	0	0	0	49	2	0	2	0	0	0	67.0886	43.8017	26.55	Upper	29.3	-2.75	51	Y	79	121	Y	N
419	2020	2020-06-18	June	Cc	Mid County	Madeira Beach	Y	2020-08-08	56	20	25	6	5	0	0	0	0	1	36	15	0	0	3	0	2	100	91.8033	44.05	Mid	20.53	23.52	51	Y	56	61	Y	N
420	2020	2020-06-19	June	Cc	North	Belleair Shore	N	2020-08-06	4	4	0	0	0	0	0	0	0	0	0	4	0	0	0	0	0	0	0	25.49	Upper	20.2	5.29	48	Y	61	93	Y	N
421	2020	2020-06-19	June	Cc	Mid County	Madeira Beach	Y	2020-08-08	75	50	25	0	0	0	0	0	0	0	25	0	50	0	0	0	0	93.75	84.2697	51.52	Mid	23.57	27.95	50	Y	80	89	Y	N
422	2020	2020-06-21	June	Cc	Mid County	Treasure Island	N	NA	0	NA	NA	NA	NA	NA	NA	NA	NA	NA	NA	NA	NA	NA	NA	NA	NA	0	0	22.76	Upper	19.85	2.91	50	Y	79	91	Y	N
423	2020	2020-06-22	June	Cc	Mid County	Indian Shores	Y	2020-08-15	82	5	15	40	20	0	0	0	2	0	45	1	42	1	0	0	0	100	97.619	58.1	Mid	28.85	29.25	54	Y	82	84	Y	N
424	2020	2020-06-22	June	Cc	North	Belleair Shore	N	NA	0	NA	NA	NA	NA	NA	NA	NA	NA	NA	NA	NA	NA	NA	NA	NA	NA	0	0	12.15	Upper	13.35	-1.2	53	Y	66	71	Y	N
425	2020	2020-06-22	June	Cc	Mid County	Redington Shores	N	NA	0	NA	NA	NA	NA	NA	NA	NA	NA	NA	NA	NA	NA	NA	NA	NA	NA	0	0	64.58	Mid	34.96	NA	NA	Y	66	72	Y	N
426	2020	2020-06-22	June	Cc	Mid County	Redington Shores	N	NA	0	NA	NA	NA	NA	NA	NA	NA	NA	NA	NA	NA	NA	NA	NA	NA	NA	0	0	73.26	Mid	40.31	NA	NA	Y	82	85	Y	N
427	2020	2020-06-23	June	Cc	Mid County	Treasure Island	Y	2020-08-11	5	3	2	0	0	0	0	0	0	0	3	2	0	0	0	0	0	13.8889	10.6383	36.86	Mid	20.93	15.93	49	Y	36	47	Y	N
428	2020	2020-06-23	June	Cc	North	Belleair Shore	N	NA	0	NA	NA	NA	NA	NA	NA	NA	NA	NA	NA	NA	NA	NA	NA	NA	NA	0	0	14.35	Upper	14.01	32.95	53	Y	153	181	Y	N
429	2020	2020-06-24	June	Cc	Mid County	North Redington Beach	N	NA	0	NA	NA	NA	NA	NA	NA	NA	NA	NA	NA	NA	NA	NA	NA	NA	NA	0	0	29.77	Upper	29.77	0	NA	Y	93	95	Y	N
430	2020	2020-06-24	June	Cc	North	Belleair Shore	N	NA	0	NA	NA	NA	NA	NA	NA	NA	NA	NA	NA	NA	NA	NA	NA	NA	NA	0	0	10.37	Upper	9.33	0.34	48	Y	69	98	Y	N
431	2020	2020-06-24	June	Cc	Mid County	Treasure Island	N	NA	0	NA	NA	NA	NA	NA	NA	NA	NA	NA	NA	NA	NA	NA	NA	NA	NA	0	0	59.54	Lower	9.59	49.95	NA	Y	41	78	Y	N
432	2020	2020-06-25	June	Cc	North	Indian Rocks Beach	N	NA	0	NA	NA	NA	NA	NA	NA	NA	NA	NA	NA	NA	NA	NA	NA	NA	NA	0	0	34.03	Upper	31.7	2.33	NA	Y	77	79	Y	N
433	2020	2020-06-25	June	Cc	North	Belleair Shore	N	NA	0	NA	NA	NA	NA	NA	NA	NA	NA	NA	NA	NA	NA	NA	NA	NA	NA	0	0	23.24	Upper	21.71	NA	53	Y	73	86	Y	N
434	2020	2020-06-26	June	Cc	Mid County	Madeira Beach	Y	2020-08-14	17	17	0	0	0	0	0	0	0	0	0	7	10	0	0	0	0	17.1717	15.5963	41.48	Upper	33.59	7.89	49	Y	99	109	Y	N
435	2020	2020-06-26	June	Cc	Mid County	Madeira Beach	N	NA	0	NA	NA	NA	NA	NA	NA	NA	NA	NA	NA	NA	NA	NA	NA	NA	NA	0	0	24.23	Upper	21.55	2.68	NA	Y	62	68	Y	N
436	2020	2020-06-27	June	Cc	Mid County	Treasure Island	N	NA	0	NA	NA	NA	NA	NA	NA	NA	NA	NA	NA	NA	NA	NA	NA	NA	NA	0	0	18.2	Upper	16.95	1.25	NA	Y	69	71	Y	N
437	2020	2020-06-27	June	Cc	North	Clearwater	N	NA	0	NA	NA	NA	NA	NA	NA	NA	NA	NA	NA	NA	NA	NA	NA	NA	NA	0	0	24.4	Upper	22.35	2.05	NA	Y	77	81	Y	N
438	2020	2020-06-27	June	Cc	Mid County	Treasure Island	N	NA	0	NA	NA	NA	NA	NA	NA	NA	NA	NA	NA	NA	NA	NA	NA	NA	NA	0	0	17.1	Upper	14.53	2.57	51	Y	69	100	Y	N
439	2020	2020-06-28	June	Cc	North	Indian Rocks Beach	Y	2020-08-15	6	6	0	0	0	0	0	0	0	0	0	6	0	0	0	0	0	13.6364	7.79221	29.23	Upper	22.48	6.75	48	Y	44	77	Y	N
440	2020	2020-06-28	June	Cc	North	Belleair Shore	N	NA	0	NA	NA	NA	NA	NA	NA	NA	NA	NA	NA	NA	NA	NA	NA	NA	NA	0	0	10.07	Upper	11.97	-1.9	NA	Y	72	95	Y	N
441	2020	2020-06-29	June	Cc	North	Clearwater	N	NA	0	NA	NA	NA	NA	NA	NA	NA	NA	NA	NA	NA	NA	NA	NA	NA	NA	0	0	26.89	Upper	24.5	2.39	NA	Y	82	109	Y	N
442	2020	2020-06-29	June	Cc	North	Clearwater	N	NA	0	NA	NA	NA	NA	NA	NA	NA	NA	NA	NA	NA	NA	NA	NA	NA	NA	0	0	27.68	Mid	16.42	11.26	NA	Y	91	95	Y	N
443	2020	2020-06-30	June	Cc	North	Clearwater	N	NA	0	NA	NA	NA	NA	NA	NA	NA	NA	NA	NA	NA	NA	NA	NA	NA	NA	0	0	16.5	Upper	16.5	0	NA	Y	93	97	Y	N
444	2020	2020-07-01	July	Cc	Mid County	Treasure Island	N	NA	0	NA	NA	NA	NA	NA	NA	NA	NA	NA	NA	NA	NA	NA	NA	NA	NA	0	0	17.2	Upper	17.2	0	50	Y	7	7	Y	N
445	2020	2020-07-02	July	Cc	North	Clearwater	Y	2020-08-28	13	3	10	0	0	0	0	0	0	1	8	5	0	0	0	0	0	100	11.4035	49.25	Mid	21.65	27.6	57	Y	13	114	Y	N
446	2020	2020-07-02	July	Cc	Mid County	Redington Beach	N	NA	0	NA	NA	NA	NA	NA	NA	NA	NA	NA	NA	NA	NA	NA	NA	NA	NA	0	0	14.18	Upper	13.94	0.24	NA	Y	65	72	Y	N
447	2020	2020-07-03	July	Cc	Mid County	North Redington Beach	Y	2020-08-27	70	4	10	5	0	10	7	33	1	0	22	11	19	16	1	0	1	100	92.1053	35.62	Mid	21.79	NA	55	Y	70	76	Y	N
448	2020	2020-07-03	July	Cc	Mid County	Madeira Beach	Y	2020-08-26	59	34	22	3	0	0	0	0	0	0	6	34	16	3	0	0	0	74.6835	50	39.15	Mid	14.35	24.8	54	Y	79	118	Y	N
449	2020	2020-07-04	July	Cc	North	Clearwater	N	NA	0	NA	NA	NA	NA	NA	NA	NA	NA	NA	NA	NA	NA	NA	NA	NA	NA	0	0	20.15	Mid	11.8	8.35	NA	Y	82	86	Y	N
450	2020	2020-07-04	July	Cc	North	Indian Rocks Beach	N	NA	0	NA	NA	NA	NA	NA	NA	NA	NA	NA	NA	NA	NA	NA	NA	NA	NA	0	0	25.13	Upper	18.83	6.3	50	Y	56	119	Y	N
451	2020	2020-07-04	July	Cc	North	Belleair Shore	N	NA	0	NA	NA	NA	NA	NA	NA	NA	NA	NA	NA	NA	NA	NA	NA	NA	NA	0	0	6.12	Upper	6.12	NA	51	Y	128	155	Y	N
452	2020	2020-07-05	July	Cc	Mid County	Madeira Beach	N	NA	0	NA	NA	NA	NA	NA	NA	NA	NA	NA	NA	NA	NA	NA	NA	NA	NA	0	0	15.73	Upper	15.33	0.4	NA	Y	64	101	Y	N
453	2020	2020-07-05	July	Cc	North	Indian Shores	Y	2020-08-28	61	30	31	0	0	0	0	0	0	2	41	20	0	0	0	0	0	84.7222	79.2208	53.85	Mid	26.2	0	54	Y	72	77	Y	N
454	2020	2020-07-05	July	Cc	Mid County	Madeira Beach	Y	2020-08-27	24	13	7	0	2	0	0	1	1	0	9	11	1	3	0	0	0	55.814	36.9231	25.38	Upper	22.98	2.4	53	Y	43	65	Y	N
455	2020	2020-07-06	July	Cc	North	Indian Shores	Y	2020-08-28	65	51	4	10	0	0	0	0	0	0	12	45	0	0	0	0	8	52	48.1481	31.52	Upper	23.5	8.02	53	Y	125	135	Y	N
456	2020	2020-07-06	July	Cc	North	Indian Rocks Beach	N	NA	0	NA	NA	NA	NA	NA	NA	NA	NA	NA	NA	NA	NA	NA	NA	NA	NA	0	0	24.27	Upper	20.2	4.07	53	Y	49	57	Y	N
457	2020	2020-07-07	July	Cc	North	Clearwater	Y	2020-08-28	15	1	14	0	0	0	0	0	0	0	15	0	0	0	0	0	0	16.6667	12.8205	28.8	Mid	11.4	17.4	52	Y	90	117	Y	N
458	2020	2020-07-07	July	Cc	Mid County	Madeira Beach	N	NA	0	NA	NA	NA	NA	NA	NA	NA	NA	NA	NA	NA	NA	NA	NA	NA	NA	0	0	24.16	Upper	17.24	6.92	52	Y	32	42	Y	N
459	2020	2020-07-07	July	Cc	North	Clearwater	N	NA	0	NA	NA	NA	NA	NA	NA	NA	NA	NA	NA	NA	NA	NA	NA	NA	NA	0	0	53.45	Lower	13.35	40.1	55	Y	76	83	Y	N
460	2020	2020-07-08	July	Cc	North	Indian Shores	N	NA	0	NA	NA	NA	NA	NA	NA	NA	NA	NA	NA	NA	NA	NA	NA	NA	NA	0	0	42.38	Mid	16.88	25.5	NA	Y	75	78	Y	N
461	2020	2020-07-08	July	Cc	Mid County	Redington Shores	N	NA	0	NA	NA	NA	NA	NA	NA	NA	NA	NA	NA	NA	NA	NA	NA	NA	NA	0	0	42.51	Upper	36.7	5.81	NA	Y	40	45	Y	N
462	2020	2020-07-08	July	Cc	North	Clearwater	N	NA	0	NA	NA	NA	NA	NA	NA	NA	NA	NA	NA	NA	NA	NA	NA	NA	NA	0	0	10.65	Upper	15.91	-5.26	50	Y	14	14	Y	N
463	2020	2020-07-08	July	Cc	Mid County	Redington Beach	N	NA	0	NA	NA	NA	NA	NA	NA	NA	NA	NA	NA	NA	NA	NA	NA	NA	NA	0	0	20.55	Upper	19.5	1.05	50	Y	65	95	Y	N
464	2020	2020-07-08	July	Cc	Mid County	Madeira Beach	N	2020-08-29	4	4	0	0	0	0	0	0	0	0	1	3	0	0	0	0	0	0	0	53.61	Mid	19.75	33.86	52	Y	119	123	Y	N
465	2020	2020-07-09	July	Cc	North	Indian Rocks Beach	N	NA	0	NA	NA	NA	NA	NA	NA	NA	NA	NA	NA	NA	NA	NA	NA	NA	NA	0	0	27.06	Upper	24.37	2.69	NA	Y	5	76	Y	N
466	2020	2020-07-09	July	Cc	North	Belleair Shore	N	NA	0	NA	NA	NA	NA	NA	NA	NA	NA	NA	NA	NA	NA	NA	NA	NA	NA	0	0	15.01	Mid	8.9	6.11	50	Y	79	83	Y	N
467	2020	2020-07-10	July	Cc	Mid County	Treasure Island	N	NA	0	NA	NA	NA	NA	NA	NA	NA	NA	NA	NA	NA	NA	NA	NA	NA	NA	0	0	44.66	Lower	12.31	32.35	NA	Y	5	80	Y	N
468	2020	2020-07-10	July	Cc	Mid County	Madeira Beach	Y	2020-08-29	7	2	5	0	0	0	0	0	0	0	7	0	0	0	0	0	0	14	6.14035	29.49	Mid	15.73	13.76	50	Y	50	114	Y	N
469	2020	2020-07-16	July	Cc	North	Belleair Shore	N	2020-09-05	4	4	0	0	0	0	0	0	0	0	1	3	0	0	0	0	0	0	0	15.24	Upper	17.92	-2.68	51	Y	117	178	Y	N
470	2020	2020-07-17	July	Cc	Mid County	Madeira Beach	N	NA	0	NA	NA	NA	NA	NA	NA	NA	NA	NA	NA	NA	NA	NA	NA	NA	NA	0	0	26.72	Upper	25.7	1.02	NA	Y	50	70	Y	N
471	2020	2020-07-19	July	Cc	North	Indian Shores	N	NA	0	NA	NA	NA	NA	NA	NA	NA	NA	NA	NA	NA	NA	NA	NA	NA	NA	0	0	37.16	Mid	22.1	15.06	NA	Y	6	92	Y	N
472	2020	2020-07-19	July	Cc	Mid County	Madeira Beach	N	NA	0	NA	NA	NA	NA	NA	NA	NA	NA	NA	NA	NA	NA	NA	NA	NA	NA	0	0	16.52	Upper	19.07	-2.55	50	Y	78	84	Y	N
473	2020	2020-07-20	July	Cc	Mid County	Madeira Beach	N	NA	0	NA	NA	NA	NA	NA	NA	NA	NA	NA	NA	NA	NA	NA	NA	NA	NA	0	0	27.32	Upper	20.42	6.9	NA	Y	93	105	Y	N
474	2020	2020-07-20	July	Cc	North	Clearwater	N	NA	0	NA	NA	NA	NA	NA	NA	NA	NA	NA	NA	NA	NA	NA	NA	NA	NA	0	0	16.2	Upper	16.2	0	NA	Y	43	56	Y	N
475	2020	2020-07-21	July	Cc	Mid County	Treasure Island	N	NA	0	NA	NA	NA	NA	NA	NA	NA	NA	NA	NA	NA	NA	NA	NA	NA	NA	0	0	29.2	Mid	15.2	14	NA	Y	11	96	Y	N
476	2020	2020-07-22	July	Cc	North	Indian Shores	N	NA	0	NA	NA	NA	NA	NA	NA	NA	NA	NA	NA	NA	NA	NA	NA	NA	NA	0	0	26.79	Mid	12.29	14.5	NA	Y	25	80	Y	N
477	2020	2020-07-24	July	Cc	Mid County	Redington Shores	N	NA	0	NA	NA	NA	NA	NA	NA	NA	NA	NA	NA	NA	NA	NA	NA	NA	NA	0	0	64.17	Mid	27.49	NA	NA	Y	49	66	Y	N
478	2020	2020-07-24	July	Cc	Mid County	Treasure Island	N	NA	0	NA	NA	NA	NA	NA	NA	NA	NA	NA	NA	NA	NA	NA	NA	NA	NA	0	0	23.28	Upper	23.28	0	NA	Y	70	82	Y	N
479	2020	2020-07-24	July	Cc	Mid County	Madeira Beach	N	NA	0	NA	NA	NA	NA	NA	NA	NA	NA	NA	NA	NA	NA	NA	NA	NA	NA	0	0	15.8	Upper	16.97	-1.17	NA	Y	105	116	Y	N
480	2020	2020-07-26	July	Cc	North	Clearwater	N	NA	0	NA	NA	NA	NA	NA	NA	NA	NA	NA	NA	NA	NA	NA	NA	NA	NA	0	0	37.1	Mid	16.9	20.2	56	Y	64	105	Y	N
481	2020	2020-07-26	July	Cc	North	Indian Shores	N	NA	0	NA	NA	NA	NA	NA	NA	NA	NA	NA	NA	NA	NA	NA	NA	NA	NA	0	0	23.95	Upper	23.95	NA	NA	Y	70	83	Y	N
482	2020	2020-07-27	July	Cc	Mid County	Treasure Island	N	NA	0	NA	NA	NA	NA	NA	NA	NA	NA	NA	NA	NA	NA	NA	NA	NA	NA	0	0	12.35	Upper	10.94	1.41	NA	Y	10	62	Y	N
483	2020	2020-07-27	July	Cc	North	Clearwater	N	NA	0	NA	NA	NA	NA	NA	NA	NA	NA	NA	NA	NA	NA	NA	NA	NA	NA	0	0	10.3	Mid	5.96	4.34	NA	Y	83	86	Y	N
484	2020	2020-07-28	July	Cc	North	Belleair Shore	N	NA	0	NA	NA	NA	NA	NA	NA	NA	NA	NA	NA	NA	NA	NA	NA	NA	NA	0	0	10.78	Upper	10.78	0	59	Y	44	79	Y	N
485	2020	2020-07-29	July	Cc	North	Indian Shores	Y	2020-09-25	6	6	0	0	0	0	0	0	0	0	0	6	0	0	0	0	0	17.1429	5.66038	28.36	Mid	14	14.36	58	Y	35	106	Y	N
486	2020	2020-05-21	May	Cc	Mid County	Treasure Island	Y	2020-07-14	100	0	4	84	0	0	12	0	0	0	3	1	0	88	0	0	8	86.2069	67.1141	15.47	Upper	16.67	-1.2	54	Y	116	149	Y	N
487	2020	2020-06-07	June	Cc	Mid County	Redington Shores	N	NA	0	NA	NA	NA	NA	NA	NA	NA	NA	NA	NA	NA	NA	NA	NA	NA	NA	0	0	17.07	Upper	23.9	-6.83	50	Y	83	94	Y	N
488	2020	2020-06-12	June	Cc	Mid County	Redington Beach	N	NA	0	NA	NA	NA	NA	NA	NA	NA	NA	NA	NA	NA	NA	NA	NA	NA	NA	0	0	27.89	Upper	30.54	-2.65	49	Y	76	108	Y	N
489	2020	2020-06-14	June	Cc	Mid County	Redington Beach	N	NA	0	NA	NA	NA	NA	NA	NA	NA	NA	NA	NA	NA	NA	NA	NA	NA	NA	0	0	19.47	Upper	20.8	-1.33	53	Y	89	92	Y	N
490	2020	2020-06-22	June	Cc	Mid County	North Redington Beach	Y	2020-08-12	81	2	61	17	0	0	0	1	0	0	55	8	18	0	0	0	0	100	92.0455	44.61	Upper	34.32	NA	51	Y	81	88	Y	N
491	2020	2020-06-24	June	Cc	Mid County	Madeira Beach	N	NA	0	NA	NA	NA	NA	NA	NA	NA	NA	NA	NA	NA	NA	NA	NA	NA	NA	0	0	29.16	Upper	29.65	-0.49	52	Y	57	91	Y	N
492	2020	2020-07-23	July	Cc	Mid County	Treasure Island	N	2020-09-23	2	0	0	0	2	0	0	0	0	0	1	0	0	0	0	1	0	0	0	27.28	Upper	28.41	-1.13	62	Y	162	167	Y	N
493	2020	2020-07-31	July	Cc	Mid County	Treasure Island	N	NA	0	NA	NA	NA	NA	NA	NA	NA	NA	NA	NA	NA	NA	NA	NA	NA	NA	0	0	NA	NA	NA	-4.27	NA	Y	90	97	Y	N
494	2021	2021-05-13	May	Cc	North	Indian Rocks Beach	N	2021-07-16	4	4	0	0	0	0	0	0	0	0	0	0	3	1	0	0	0	0	0	28.77	Upper	27.5	1.27	64	Y	34	82	Y	N
495	2021	2021-05-14	May	Cc	North	Indian Rocks Beach	N	NA	0	NA	NA	NA	NA	NA	NA	NA	NA	NA	NA	NA	NA	NA	NA	NA	NA	0	0	27.68	Mid	18.21	9.47	67	Y	52	95	Y	N
496	2021	2021-05-15	May	Cc	North	Belleair Shore	N	NA	0	NA	NA	NA	NA	NA	NA	NA	NA	NA	NA	NA	NA	NA	NA	NA	NA	0	0	22.66	Upper	19.91	2.75	68	Y	41	105	Y	N
497	2021	2021-05-18	May	Cc	North	Indian Shores	N	NA	0	NA	NA	NA	NA	NA	NA	NA	NA	NA	NA	NA	NA	NA	NA	NA	NA	0	0	33.8	Upper	29.87	3.93	68	Y	15	25	Y	N
498	2021	2021-05-20	May	Cc	North	Clearwater	Y	2021-07-28	92	17	70	2	3	0	0	0	0	1	77	5	6	0	2	0	2	100	94.8454	26.92	Upper	18.9	8.02	69	Y	92	97	Y	N
499	2021	2021-05-20	May	Cc	Mid County	Madeira Beach	Y	2021-07-20	7	5	2	0	0	0	0	0	0	0	7	0	0	0	0	0	0	21.875	4.66667	42.61	Mid	19.91	22.7	61	Y	32	150	Y	N
500	2021	2021-05-22	May	Cc	Mid County	Treasure Island	N	NA	0	NA	NA	NA	NA	NA	NA	NA	NA	NA	NA	NA	NA	NA	NA	NA	NA	0	0	16.43	Upper	15.13	1.3	NA	Y	5	84	Y	N
501	2021	2021-05-28	May	Cc	Mid County	Redington Shores	Y	2021-07-31	Unk	Unk	Unk	1	8	4	0	0	0	2	Unk	Unk	0	6	0	0	0	Unk	Unk	68.7	Mid	33.2	NA	64	Y	41	100	Y	N
502	2021	2021-05-30	May	Cc	North	Indian Rocks Beach	N	NA	0	NA	NA	NA	NA	NA	NA	NA	NA	NA	NA	NA	NA	NA	NA	NA	NA	0	0	20.58	Mid	12.48	8.1	64	Y	20	86	Y	N
503	2021	2021-05-31	May	Cc	Mid County	Treasure Island	N	NA	0	NA	NA	NA	NA	NA	NA	NA	NA	NA	NA	NA	NA	NA	NA	NA	NA	0	0	31.59	Upper	29.8	1.79	60	Y	81	96	Y	N
504	2021	2021-05-31	May	Cc	North	Belleair Beach	N	NA	0	NA	NA	NA	NA	NA	NA	NA	NA	NA	NA	NA	NA	NA	NA	NA	NA	0	0	34.64	Mid	21.17	13.47	NA	Y	42	76	Y	N
505	2021	2021-06-01	June	Cc	Mid County	North Redington Beach	Y	2021-07-31	54	0	54	0	0	0	0	0	0	0	0	0	54	0	0	0	0	87.0968	67.5	31.72	Upper	28.74	35.5	60	Y	62	80	Y	N
506	2021	2021-06-02	June	Cc	North	Clearwater	N	NA	0	NA	NA	NA	NA	NA	NA	NA	NA	NA	NA	NA	NA	NA	NA	NA	NA	0	0	94.12	Lower	20.72	73.4	59	Y	76	84	Y	N
507	2021	2021-06-02	June	Cc	North	Belleair Shore	N	NA	0	NA	NA	NA	NA	NA	NA	NA	NA	NA	NA	NA	NA	NA	NA	NA	NA	0	0	21.62	Upper	17.65	3.97	NA	Y	24	85	Y	N
508	2021	2021-06-02	June	Cc	Mid County	Treasure Island	Y	2021-08-01	26	15	10	0	0	0	0	0	1	0	10	15	0	1	0	0	0	20.3125	18.9781	31.3	Upper	29.97	1.33	60	Y	128	137	Y	N
509	2021	2021-06-03	June	Cc	North	Belleair Shore	N	NA	0	NA	NA	NA	NA	NA	NA	NA	NA	NA	NA	NA	NA	NA	NA	NA	NA	0	0	20.1	Upper	18.7	2.98	NA	Y	74	84	Y	N
510	2021	2021-06-04	June	Cc	Mid County	Madeira Beach	N	NA	0	NA	NA	NA	NA	NA	NA	NA	NA	NA	NA	NA	NA	NA	NA	NA	NA	0	0	29.75	Upper	28.2	1.55	NA	Y	77	95	Y	N
511	2021	2021-06-07	June	Cc	North	Indian Rocks Beach	Y	2021-08-08	36	35	1	0	0	0	0	0	0	0	1	35	0	0	0	0	0	39.1304	37.1134	27.87	Upper	27.33	0.54	62	Y	92	97	Y	N
512	2021	2021-06-07	June	Cc	North	Indian Rocks Beach	N	NA	0	NA	NA	NA	NA	NA	NA	NA	NA	NA	NA	NA	NA	NA	NA	NA	NA	0	0	20.41	Upper	19.56	0.85	NA	Y	123	124	Y	N
513	2021	2021-06-07	June	Cc	Mid County	Treasure Island	N	NA	0	NA	NA	NA	NA	NA	NA	NA	NA	NA	NA	NA	NA	NA	NA	NA	NA	0	0	26.73	Upper	22.53	4.2	NA	Y	32	36	Y	N
514	2021	2021-06-08	June	Cc	North	Clearwater	N	NA	0	NA	NA	NA	NA	NA	NA	NA	NA	NA	NA	NA	NA	NA	NA	NA	NA	0	0	25.35	Upper	17.1	8.25	61	Y	45	76	Y	N
515	2021	2021-06-08	June	Cc	Mid County	Treasure Island	Y	2021-08-02	55	25	30	0	0	0	0	0	0	0	10	45	0	0	0	0	0	94.8276	45.082	35.39	Mid	14.14	21.25	55	Y	58	122	Y	N
516	2021	2021-06-09	June	Cc	North	Indian Shores	N	NA	0	NA	NA	NA	NA	NA	NA	NA	NA	NA	NA	NA	NA	NA	NA	NA	NA	0	0	33.29	Upper	31.17	2.12	NA	Y	40	54	Y	N
517	2021	2021-06-10	June	Cc	North	Indian Shores	N	NA	0	NA	NA	NA	NA	NA	NA	NA	NA	NA	NA	NA	NA	NA	NA	NA	NA	0	0	NA	NA	NA	-3.9	NA	Y	52	110	Y	N
518	2021	2021-06-10	June	Cc	North	Clearwater	N	NA	0	NA	NA	NA	NA	NA	NA	NA	NA	NA	NA	NA	NA	NA	NA	NA	NA	0	0	19.6	Upper	17.75	1.85	NA	Y	80	93	Y	N
519	2021	2021-06-12	June	Cc	North	Indian Rocks Beach	Y	2021-08-14	10	10	0	0	0	0	0	0	0	0	0	10	0	0	0	0	0	8.77193	8.47458	27.9	Upper	30.4	-2.5	63	Y	114	118	Y	N
520	2021	2021-06-12	June	Cc	Mid County	Treasure Island	N	NA	0	NA	NA	NA	NA	NA	NA	NA	NA	NA	NA	NA	NA	NA	NA	NA	NA	0	0	24.14	Upper	22.5	1.64	60	Y	83	93	Y	N
521	2021	2021-06-13	June	Cc	North	Clearwater	N	2021-08-13	2	2	0	0	0	0	0	0	0	0	2	0	0	0	0	0	0	0	0	21.05	Upper	19.4	1.65	61	Y	58	64	Y	N
522	2021	2021-06-13	June	Cc	Mid County	Madeira Beach	Y	2021-08-10	6	5	0	0	0	0	0	0	1	0	2	4	0	0	0	0	0	50	4.58015	34.44	Mid	15.89	NA	58	Y	12	131	Y	N
523	2021	2021-06-13	June	Cc	North	Clearwater	N	NA	0	NA	NA	NA	NA	NA	NA	NA	NA	NA	NA	NA	NA	NA	NA	NA	NA	0	0	66.8	Lower	18.2	48.6	NA	Y	34	84	Y	N
524	2021	2021-06-13	June	Cc	Mid County	Madeira Beach	Y	2021-08-08	46	24	18	0	0	0	0	0	4	0	19	23	4	0	0	0	0	46.9388	45.098	37.84	Mid	23.07	NA	56	Y	98	102	Y	N
525	2021	2021-06-13	June	Cc	North	Belleair Shore	N	NA	0	NA	NA	NA	NA	NA	NA	NA	NA	NA	NA	NA	NA	NA	NA	NA	NA	0	0	16.14	Upper	13.65	2.49	59	Y	77	82	Y	N
526	2021	2021-06-15	June	Cc	North	Clearwater	N	NA	0	NA	NA	NA	NA	NA	NA	NA	NA	NA	NA	NA	NA	NA	NA	NA	NA	0	0	22.49	Mid	14.35	8.14	66	Y	46	96	Y	N
527	2021	2021-06-15	June	Cc	Mid County	Treasure Island	N	2021-08-09	4	4	0	0	0	0	0	0	0	0	0	4	0	0	0	0	0	0	0	22.41	Upper	20.63	1.78	55	Y	81	84	Y	N
528	2021	2021-06-15	June	Cc	Mid County	Treasure Island	N	NA	0	NA	NA	NA	NA	NA	NA	NA	NA	NA	NA	NA	NA	NA	NA	NA	NA	0	0	15.44	Upper	11.13	4.31	55	Y	95	109	Y	N
529	2021	2021-06-16	June	Cc	Mid County	North Redington Beach	N	NA	0	NA	NA	NA	NA	NA	NA	NA	NA	NA	NA	NA	NA	NA	NA	NA	NA	0	0	55.25	Mid	25.85	NA	59	Y	11	83	Y	Y
530	2021	2021-06-16	June	Cc	North	Clearwater	N	NA	0	NA	NA	NA	NA	NA	NA	NA	NA	NA	NA	NA	NA	NA	NA	NA	NA	0	0	13.27	Upper	9.75	3.52	NA	Y	6	92	Y	N
531	2021	2021-06-16	June	Cc	North	Indian Rocks Beach	N	NA	0	NA	NA	NA	NA	NA	NA	NA	NA	NA	NA	NA	NA	NA	NA	NA	NA	0	0	29.58	Upper	27	2.58	67	Y	6	10	Y	N
532	2021	2021-06-19	June	Cc	North	Indian Rocks Beach	N	NA	0	NA	NA	NA	NA	NA	NA	NA	NA	NA	NA	NA	NA	NA	NA	NA	NA	0	0	21.05	Upper	22.75	-1.7	NA	Y	85	94	Y	N
533	2021	2021-06-20	June	Cc	North	Indian Shores	N	NA	0	NA	NA	NA	NA	NA	NA	NA	NA	NA	NA	NA	NA	NA	NA	NA	NA	0	0	21.1	Upper	18.6	2.5	NA	Y	48	95	Y	N
534	2021	2021-06-20	June	Cc	North	Clearwater	N	NA	0	NA	NA	NA	NA	NA	NA	NA	NA	NA	NA	NA	NA	NA	NA	NA	NA	0	0	15.47	Upper	18.07	-2.6	NA	Y	127	132	Y	N
535	2021	2021-06-21	June	Cc	Mid County	Treasure Island	N	NA	0	NA	NA	NA	NA	NA	NA	NA	NA	NA	NA	NA	NA	NA	NA	NA	NA	0	0	33.5	Upper	35.2	-1.7	NA	Y	55	65	Y	N
536	2021	2021-06-21	June	Cc	North	Indian Rocks Beach	N	2021-08-25	3	3	0	0	0	0	0	0	0	0	3	0	0	0	0	0	0	0	0	22.91	Mid	14.63	8.28	NA	Y	19	109	Y	N
537	2021	2021-06-21	June	Cc	North	Indian Rocks Beach	N	NA	0	NA	NA	NA	NA	NA	NA	NA	NA	NA	NA	NA	NA	NA	NA	NA	NA	0	0	27.69	Upper	22.16	5.53	61	Y	97	102	Y	N
538	2021	2021-06-22	June	Cc	North	Clearwater	Y	2021-08-26	16	1	15	0	0	0	0	0	0	0	15	1	0	0	0	0	0	69.5652	15.8416	129.13	Lower	12.63	116.5	65	Y	23	101	Y	N
539	2021	2021-06-22	June	Cc	North	Indian Shores	N	NA	0	NA	NA	NA	NA	NA	NA	NA	NA	NA	NA	NA	NA	NA	NA	NA	NA	0	0	32.06	Upper	23.96	8.1	61	Y	44	64	Y	N
540	2021	2021-06-23	June	Cc	North	Indian Rocks Beach	N	NA	0	NA	NA	NA	NA	NA	NA	NA	NA	NA	NA	NA	NA	NA	NA	NA	NA	0	0	30.2	Upper	26.45	3.75	60	Y	111	115	Y	N
541	2021	2021-06-23	June	Cc	North	Clearwater	Y	2021-08-26	20	0	20	0	0	0	0	0	0	0	19	1	0	0	0	0	0	66.6667	13.245	47.13	Mid	17.98	29.15	64	Y	30	151	Y	N
542	2021	2021-06-24	June	Cc	Mid County	Redington Beach	N	NA	0	NA	NA	NA	NA	NA	NA	NA	NA	NA	NA	NA	NA	NA	NA	NA	NA	0	0	27.11	Upper	23.14	3.97	NA	Y	40	142	Y	N
543	2021	2021-06-24	June	Cc	North	Clearwater	Y	2021-08-21	30	15	12	0	3	0	0	0	0	0	27	3	0	0	0	0	0	29.4118	25	90.09	Lower	17.49	72.6	58	Y	102	120	Y	N
544	2021	2021-06-24	June	Cc	North	Belleair Beach	Y	2021-08-25	15	1	14	0	0	0	0	0	0	1	13	0	1	0	1	0	0	44.1176	16.3043	21.56	Mid	13.53	8.03	62	Y	34	92	Y	N
545	2021	2021-06-24	June	Cc	North	Indian Rocks Beach	N	NA	0	NA	NA	NA	NA	NA	NA	NA	NA	NA	NA	NA	NA	NA	NA	NA	NA	0	0	27.3	Upper	25.1	2.2	60	Y	79	85	Y	N
546	2021	2021-06-25	June	Cc	North	Belleair Beach	N	NA	0	NA	NA	NA	NA	NA	NA	NA	NA	NA	NA	NA	NA	NA	NA	NA	NA	0	0	35.13	Upper	34.31	0.82	59	Y	96	102	Y	Y
547	2021	2021-06-25	June	Cc	Mid County	Treasure Island	N	NA	0	NA	NA	NA	NA	NA	NA	NA	NA	NA	NA	NA	NA	NA	NA	NA	NA	0	0	15.98	Upper	14.37	1.61	59	Y	41	128	Y	N
548	2021	2021-06-26	June	Cc	North	Clearwater	Y	2021-08-27	62	11	47	0	4	0	0	0	0	0	43	14	0	0	5	0	0	89.8551	83.7838	32.46	Upper	28.89	3.57	62	Y	69	74	Y	N
549	2021	2021-06-26	June	Cc	North	Belleair Shore	N	NA	0	NA	NA	NA	NA	NA	NA	NA	NA	NA	NA	NA	NA	NA	NA	NA	NA	0	0	NA	NA	NA	-1.67	57	Y	5	40	Y	N
550	2021	2021-06-26	June	Cc	North	Belleair Shore	N	NA	0	NA	NA	NA	NA	NA	NA	NA	NA	NA	NA	NA	NA	NA	NA	NA	NA	0	0	20.55	Upper	22.83	-2.28	55	Y	57	62	Y	N
551	2021	2021-06-27	June	Cc	North	Indian Shores	N	NA	0	NA	NA	NA	NA	NA	NA	NA	NA	NA	NA	NA	NA	NA	NA	NA	NA	0	0	39.3	Upper	28.24	11.06	55	Y	66	79	Y	N
552	2021	2021-06-27	June	Cc	North	Clearwater	Y	2021-08-29	64	64	0	0	0	0	0	0	0	0	0	64	0	0	0	0	0	72.7273	65.9794	40.25	Upper	38.07	2.18	63	Y	88	97	Y	N
553	2021	2021-06-27	June	Cc	North	Clearwater	N	NA	0	NA	NA	NA	NA	NA	NA	NA	NA	NA	NA	NA	NA	NA	NA	NA	NA	0	0	41.23	Upper	43.85	-2.62	56	Y	45	63	Y	N
554	2021	2021-06-28	June	Cc	North	Clearwater	N	NA	0	NA	NA	NA	NA	NA	NA	NA	NA	NA	NA	NA	NA	NA	NA	NA	NA	0	0	44	Upper	45.05	-1.05	54	Y	88	100	Y	N
555	2021	2021-06-28	June	Cc	Mid County	Treasure Island	N	NA	0	NA	NA	NA	NA	NA	NA	NA	NA	NA	NA	NA	NA	NA	NA	NA	NA	0	0	28.8	Upper	24.8	4	56	Y	97	116	Y	N
556	2021	2021-06-29	June	Cc	North	Belleair Shore	N	NA	0	NA	NA	NA	NA	NA	NA	NA	NA	NA	NA	NA	NA	NA	NA	NA	NA	0	0	20.75	Upper	16.15	4.6	54	Y	72	108	Y	N
557	2021	2021-06-29	June	Cc	North	Indian Rocks Beach	N	NA	0	NA	NA	NA	NA	NA	NA	NA	NA	NA	NA	NA	NA	NA	NA	NA	NA	0	0	25.17	Upper	23.97	1.2	63	Y	63	79	Y	N
558	2021	2021-06-30	June	Cc	North	Belleair Shore	Y	2021-08-22	61	3	51	0	1	0	0	6	0	0	1	51	3	6	0	0	0	65.5914	62.8866	19.22	Upper	27.72	-8.5	53	Y	93	97	Y	N
559	2021	2021-07-01	July	Cc	North	Indian Rocks Beach	N	NA	0	NA	NA	NA	NA	NA	NA	NA	NA	NA	NA	NA	NA	NA	NA	NA	NA	0	0	20.79	Upper	19.67	1.12	NA	Y	78	86	Y	N
560	2021	2021-07-02	July	Cc	North	Indian Shores	N	NA	0	NA	NA	NA	NA	NA	NA	NA	NA	NA	NA	NA	NA	NA	NA	NA	NA	0	0	31.41	Upper	28.76	2.65	NA	Y	5	105	Y	N
561	2021	2021-07-02	July	Cc	North	Clearwater	N	NA	0	NA	NA	NA	NA	NA	NA	NA	NA	NA	NA	NA	NA	NA	NA	NA	NA	0	0	19.12	Upper	16.29	2.83	NA	Y	35	110	Y	N
562	2021	2021-07-02	July	Cc	North	Indian Shores	N	NA	0	NA	NA	NA	NA	NA	NA	NA	NA	NA	NA	NA	NA	NA	NA	NA	NA	0	0	31.22	Upper	32.94	-1.72	NA	Y	41	108	Y	N
563	2021	2021-07-02	July	Cc	Mid County	Treasure Island	N	NA	0	NA	NA	NA	NA	NA	NA	NA	NA	NA	NA	NA	NA	NA	NA	NA	NA	0	0	21.87	Upper	21.17	0.7	67	Y	85	91	Y	N
564	2021	2021-07-02	July	Cc	North	Indian Rocks Beach	N	2021-08-22	4	4	0	0	0	0	0	0	0	0	0	4	0	0	0	0	0	0	0	30	Upper	35.85	-5.85	51	Y	50	54	Y	N
565	2021	2021-07-03	July	Cc	North	Indian Shores	N	NA	0	NA	NA	NA	NA	NA	NA	NA	NA	NA	NA	NA	NA	NA	NA	NA	NA	0	0	30.84	Upper	33.2	-2.36	NA	Y	9	30	Y	N
566	2021	2021-07-03	July	Cc	North	Clearwater	N	NA	0	NA	NA	NA	NA	NA	NA	NA	NA	NA	NA	NA	NA	NA	NA	NA	NA	0	0	29.08	Upper	27.49	1.59	NA	Y	119	127	Y	N
567	2021	2021-07-03	July	Cc	North	Belleair Beach	N	NA	0	NA	NA	NA	NA	NA	NA	NA	NA	NA	NA	NA	NA	NA	NA	NA	NA	0	0	28.2	Upper	30.7	-2.5	NA	Y	10	108	Y	N
568	2021	2021-07-03	July	Cc	North	Indian Rocks Beach	N	NA	0	NA	NA	NA	NA	NA	NA	NA	NA	NA	NA	NA	NA	NA	NA	NA	NA	0	0	24.2	Upper	24.2	0	NA	Y	101	113	Y	N
569	2021	2021-07-03	July	Cc	North	Clearwater	N	NA	0	NA	NA	NA	NA	NA	NA	NA	NA	NA	NA	NA	NA	NA	NA	NA	NA	0	0	7.71	Upper	6.46	1.25	NA	Y	80	98	Y	N
570	2021	2021-07-04	July	Cc	North	Belleair Shore	N	NA	0	NA	NA	NA	NA	NA	NA	NA	NA	NA	NA	NA	NA	NA	NA	NA	NA	0	0	19.6	Upper	18.3	1.3	NA	Y	115	132	Y	N
571	2021	2021-07-05	July	Cc	North	Indian Shores	N	NA	0	NA	NA	NA	NA	NA	NA	NA	NA	NA	NA	NA	NA	NA	NA	NA	NA	0	0	35.3	Upper	35.3	0	NA	Y	4	46	Y	N
572	2021	2021-07-05	July	Cc	North	Clearwater	Y	2021-08-29	60	30	30	0	0	0	0	0	0	0	45	15	0	0	0	0	0	76.9231	55.5556	26.6	Upper	22.3	4.3	55	Y	78	108	Y	N
573	2021	2021-07-06	July	Cc	North	Clearwater	N	NA	0	NA	NA	NA	NA	NA	NA	NA	NA	NA	NA	NA	NA	NA	NA	NA	NA	0	0	40.65	Upper	45.6	-4.95	NA	Y	12	88	Y	N
574	2021	2021-07-08	July	Cc	North	Indian Rocks Beach	N	NA	0	NA	NA	NA	NA	NA	NA	NA	NA	NA	NA	NA	NA	NA	NA	NA	NA	0	0	18.96	Upper	17.56	1.4	NA	Y	93	95	Y	N
575	2021	2021-07-08	July	Cc	North	Clearwater	N	NA	0	NA	NA	NA	NA	NA	NA	NA	NA	NA	NA	NA	NA	NA	NA	NA	NA	0	0	12.6	Upper	11.37	1.23	53	Y	47	122	Y	N
576	2021	2021-07-08	July	Cc	North	Belleair Shore	N	NA	0	NA	NA	NA	NA	NA	NA	NA	NA	NA	NA	NA	NA	NA	NA	NA	NA	0	0	10.9	Upper	12.6	-1.7	52	Y	87	96	Y	N
577	2021	2021-07-09	July	Cc	North	Indian Shores	N	NA	0	NA	NA	NA	NA	NA	NA	NA	NA	NA	NA	NA	NA	NA	NA	NA	NA	0	0	52.61	Upper	36.18	NA	NA	Y	4	20	Y	N
578	2021	2021-07-09	July	Cc	North	Clearwater	Y	2021-09-05	88	20	48	0	20	0	0	0	0	5	69	18	0	1	0	0	0	94.6237	90.7216	32.01	Upper	27.65	4.36	58	Y	93	97	Y	N
579	2021	2021-07-09	July	Cc	North	Clearwater	Y	2021-09-02	15	15	0	0	0	0	0	0	0	0	15	0	0	0	0	0	0	18.0723	18.0723	22.69	Upper	21.29	1.4	55	Y	83	83	Y	N
580	2021	2021-07-10	July	Cc	North	Belleair Beach	Y	2021-09-06	7	4	3	0	0	0	0	0	0	0	0	7	0	0	0	0	0	15.5556	8.97436	37.1	Upper	25.6	11.5	58	Y	45	78	Y	N
581	2021	2021-07-10	July	Cc	North	Indian Rocks Beach	Y	2021-09-06	48	36	12	0	0	0	0	0	0	0	1	47	0	0	0	0	0	90.566	53.3333	29.62	Mid	19.54	10.08	58	Y	53	90	Y	N
582	2021	2021-07-10	July	Cc	Mid County	Treasure Island	N	NA	0	NA	NA	NA	NA	NA	NA	NA	NA	NA	NA	NA	NA	NA	NA	NA	NA	0	0	28.75	Upper	27.73	1.02	54	Y	96	119	Y	N
583	2021	2021-07-11	July	Cc	North	Belleair Beach	N	NA	0	NA	NA	NA	NA	NA	NA	NA	NA	NA	NA	NA	NA	NA	NA	NA	NA	0	0	29.83	Upper	34.13	-4.3	NA	Y	73	79	Y	N
584	2021	2021-07-11	July	Cc	Mid County	Redington Beach	Y	2021-09-05	11	9	2	0	0	0	0	0	0	0	6	5	0	0	0	0	0	13.0952	12.2222	37.45	Upper	34.3	NA	57	Y	84	90	Y	N
585	2021	2021-07-11	July	Cc	North	Belleair Shore	N	NA	0	NA	NA	NA	NA	NA	NA	NA	NA	NA	NA	NA	NA	NA	NA	NA	NA	0	0	16.95	Upper	15.4	1.55	56	Y	56	99	Y	N
586	2021	2021-07-12	July	Cc	North	Clearwater	Y	2021-09-10	18	0	18	0	0	0	0	0	0	0	17	0	1	0	0	0	0	56.25	19.7802	49.5	Mid	28.3	21.2	60	Y	32	91	Y	N
587	2021	2021-07-12	July	Cc	North	Belleair Beach	N	NA	0	NA	NA	NA	NA	NA	NA	NA	NA	NA	NA	NA	NA	NA	NA	NA	NA	0	0	19.6	Upper	19.7	-0.1	NA	Y	10	109	Y	N
588	2021	2021-07-12	July	Cc	North	Indian Rocks Beach	Y	2021-09-08	38	17	13	0	8	0	0	0	0	0	29	8	1	0	0	0	0	44.7059	42.6966	28.62	Upper	23.4	5.22	58	Y	85	89	Y	N
589	2021	2021-07-13	July	Cc	North	Clearwater	N	NA	0	NA	NA	NA	NA	NA	NA	NA	NA	NA	NA	NA	NA	NA	NA	NA	NA	0	0	54.55	Upper	51.2	3.35	NA	Y	104	113	Y	N
590	2021	2021-07-13	July	Cc	Mid County	Redington Shores	Y	2021-09-10	10	3	7	0	0	0	0	0	0	0	7	3	0	0	0	0	0	28.5714	10.2041	46.8	Upper	45.95	0.85	59	Y	35	98	Y	N
591	2021	2021-07-14	July	Cc	Mid County	Treasure Island	N	2021-09-05	2	2	0	0	0	0	0	0	0	0	0	2	0	0	0	0	0	0	0	36.56	Upper	29.7	6.86	53	Y	78	82	Y	N
592	2021	2021-07-16	July	Cc	North	Indian Shores	Y	2021-09-09	95	68	27	0	0	0	0	0	0	0	43	42	0	5	0	5	0	80.5085	75.3968	59.55	Mid	29.93	29.62	55	Y	118	126	Y	N
593	2021	2021-07-16	July	Cc	North	Clearwater	Y	2021-09-08	25	1	24	0	0	0	0	0	0	0	24	1	0	0	0	0	0	25.7732	23.3645	25.51	Mid	13.6	11.91	54	Y	97	107	Y	N
594	2021	2021-07-16	July	Cc	North	Belleair Shore	Y	2021-09-06	29	28	0	0	1	0	0	0	0	1	2	26	0	0	1	0	0	22.6562	21.6418	15.11	Upper	17.04	-1.93	52	Y	128	134	Y	N
595	2021	2021-07-17	July	Cc	North	Clearwater	N	NA	0	NA	NA	NA	NA	NA	NA	NA	NA	NA	NA	NA	NA	NA	NA	NA	NA	0	0	42.4	Upper	38.8	3.6	NA	Y	35	49	Y	N
596	2021	2021-07-17	July	Cc	North	Indian Shores	N	NA	0	NA	NA	NA	NA	NA	NA	NA	NA	NA	NA	NA	NA	NA	NA	NA	NA	0	0	25.15	Upper	17.85	7.3	NA	Y	53	68	Y	N
597	2021	2021-07-17	July	Cc	Mid County	Redington Shores	Y	2021-09-10	77	50	19	3	0	0	1	4	0	0	21	44	4	7	0	0	1	61.6	59.6899	36.53	Upper	35.2	1.33	55	Y	125	129	Y	N
598	2021	2021-07-18	July	Cc	North	Indian Rocks Beach	N	NA	0	NA	NA	NA	NA	NA	NA	NA	NA	NA	NA	NA	NA	NA	NA	NA	NA	0	0	35.7	Upper	33.33	2.37	59	Y	77	84	Y	N
599	2021	2021-07-18	July	Cc	Mid County	Treasure Island	Y	2021-09-09	52	39	2	11	0	0	0	0	0	0	10	39	0	3	0	0	0	86.6667	42.9752	31.85	Upper	22.06	9.79	53	Y	60	121	Y	N
600	2021	2021-07-18	July	Cc	North	Belleair Beach	N	NA	0	NA	NA	NA	NA	NA	NA	NA	NA	NA	NA	NA	NA	NA	NA	NA	NA	0	0	34.16	Upper	26.51	7.65	NA	Y	6	54	Y	N
601	2021	2021-07-18	July	Cc	Mid County	Madeira Beach	N	NA	0	NA	NA	NA	NA	NA	NA	NA	NA	NA	NA	NA	NA	NA	NA	NA	NA	0	0	28.89	Upper	27.44	1.45	57	Y	62	152	Y	N
602	2021	2021-07-19	July	Cc	North	Indian Shores	Y	2021-09-13	36	34	2	0	0	0	0	0	0	3	13	18	3	1	0	1	0	80	50	29.97	Upper	23.7	6.27	56	Y	45	72	Y	N
603	2021	2021-07-19	July	Cc	North	Clearwater	N	NA	0	NA	NA	NA	NA	NA	NA	NA	NA	NA	NA	NA	NA	NA	NA	NA	NA	0	0	18.34	Upper	13.79	4.55	NA	Y	5	111	Y	N
604	2021	2021-07-19	July	Cc	North	Indian Rocks Beach	N	NA	0	NA	NA	NA	NA	NA	NA	NA	NA	NA	NA	NA	NA	NA	NA	NA	NA	0	0	36.23	Upper	33.85	2.38	NA	Y	61	104	Y	N
605	2021	2021-07-19	July	Cc	North	Belleair Shore	N	NA	0	NA	NA	NA	NA	NA	NA	NA	NA	NA	NA	NA	NA	NA	NA	NA	NA	0	0	11.86	Upper	8.18	3.68	58	Y	58	72	Y	N
606	2021	2021-07-21	July	Cc	North	Belleair Beach	N	NA	0	NA	NA	NA	NA	NA	NA	NA	NA	NA	NA	NA	NA	NA	NA	NA	NA	0	0	32.46	Upper	28.72	3.74	61	Y	88	93	Y	N
607	2021	2021-07-22	July	Cc	Mid County	Treasure Island	N	NA	0	NA	NA	NA	NA	NA	NA	NA	NA	NA	NA	NA	NA	NA	NA	NA	NA	0	0	24.88	Upper	23.28	1.6	NA	Y	101	122	Y	N
608	2021	2021-07-22	July	Cc	North	Belleair Shore	N	NA	0	NA	NA	NA	NA	NA	NA	NA	NA	NA	NA	NA	NA	NA	NA	NA	NA	0	0	9.39	Upper	8.36	1.03	62	Y	45	53	Y	N
609	2021	2021-07-22	July	Cc	North	Belleair Beach	N	NA	0	NA	NA	NA	NA	NA	NA	NA	NA	NA	NA	NA	NA	NA	NA	NA	NA	0	0	35.14	Upper	33.79	1.35	62	Y	46	53	Y	N
610	2021	2021-07-23	July	Cc	Mid County	Treasure Island	N	NA	0	NA	NA	NA	NA	NA	NA	NA	NA	NA	NA	NA	NA	NA	NA	NA	NA	0	0	23.45	Upper	20.18	3.27	58	Y	74	86	Y	N
611	2021	2021-07-25	July	Cc	Mid County	Treasure Island	N	NA	0	NA	NA	NA	NA	NA	NA	NA	NA	NA	NA	NA	NA	NA	NA	NA	NA	0	0	46.3	Upper	39.9	6.4	57	Y	92	103	Y	N
612	2021	2021-07-26	July	Cc	North	Belleair Shore	N	NA	0	NA	NA	NA	NA	NA	NA	NA	NA	NA	NA	NA	NA	NA	NA	NA	NA	0	0	15.21	Upper	14.16	1.05	61	Y	114	127	Y	N
613	2021	2021-07-29	July	Cc	North	Indian Rocks Beach	N	NA	0	NA	NA	NA	NA	NA	NA	NA	NA	NA	NA	NA	NA	NA	NA	NA	NA	0	0	28.95	Upper	28.53	0.42	NA	Y	7	95	Y	N
614	2021	2021-07-29	July	Cc	Mid County	Redington Beach	N	NA	0	NA	NA	NA	NA	NA	NA	NA	NA	NA	NA	NA	NA	NA	NA	NA	NA	0	0	26.64	Upper	25.11	1.53	57	Y	112	120	Y	N
615	2021	2021-07-30	July	Cc	North	Belleair Beach	Y	2021-09-28	65	30	20	14	0	1	0	0	0	1	27	29	2	0	1	0	6	76.4706	68.4211	26.23	Upper	23.85	2.38	60	Y	85	95	Y	N
616	2021	2021-08-01	August	Cc	North	Indian Shores	N	NA	0	NA	NA	NA	NA	NA	NA	NA	NA	NA	NA	NA	NA	NA	NA	NA	NA	0	0	26.05	Upper	24.89	1.16	NA	Y	24	85	Y	N
617	2021	2021-08-01	August	Cc	North	Indian Rocks Beach	N	NA	0	NA	NA	NA	NA	NA	NA	NA	NA	NA	NA	NA	NA	NA	NA	NA	NA	0	0	24.9	Upper	20.74	4.16	63	Y	91	105	Y	N
618	2021	2021-08-04	August	Cc	North	Indian Shores	Y	2021-09-28	27	20	5	0	2	0	0	0	0	2	27	0	0	0	0	0	0	65.8537	24.1071	16.97	Upper	14.56	2.41	55	Y	41	112	Y	N
619	2021	2021-08-06	August	Cc	Mid County	Treasure Island	Y	2021-10-06	26	6	15	0	5	0	0	0	0	0	25	0	0	0	1	0	0	72.2222	21.6667	71.54	Lower	13.24	58.3	61	Y	36	120	Y	N
620	2021	2021-08-10	August	Cc	Mid County	Redington Beach	N	2021-10-10	3	3	0	0	0	0	0	0	0	1	3	0	0	0	0	0	0	0	0	30	Upper	26.6	NA	61	Y	14	96	Y	N
621	2021	2021-08-13	August	Cc	North	Belleair Beach	Y	2021-10-11	26	23	0	0	2	1	0	0	0	4	16	7	0	2	1	0	0	50.9804	42.623	32.08	Upper	33.42	-1.34	59	Y	51	61	Y	Y
622	2021	2021-08-26	August	Cc	North	Indian Shores	N	NA	0	NA	NA	NA	NA	NA	NA	NA	NA	NA	NA	NA	NA	NA	NA	NA	NA	0	0	28.47	Upper	27.86	0.61	NA	Y	11	30	Y	Y
623	2021	2021-05-24	May	Cc	North	Indian Rocks Beach	N	NA	0	NA	NA	NA	NA	NA	NA	NA	NA	NA	NA	NA	NA	NA	NA	NA	NA	0	0	28.64	Upper	31.02	-2.38	62	Y	100	102	Y	N
624	2021	2021-06-02	June	Cc	Mid County	Treasure Island	N	NA	0	NA	NA	NA	NA	NA	NA	NA	NA	NA	NA	NA	NA	NA	NA	NA	NA	0	0	33.83	Upper	34.91	-1.08	53	Y	86	94	Y	N
625	2021	2021-07-04	July	Cc	Mid County	Treasure Island	Y	2021-08-29	62	30	14	4	4	9	0	1	0	2	47	0	2	10	0	0	3	45.5882	42.4658	58.78	Upper	61.7	-2.92	56	Y	136	146	Y	N
626	2021	2021-07-12	July	Cc	Mid County	Treasure Island	Y	2021-09-01	30	16	1	2	10	0	0	0	1	0	0	0	0	28	0	0	2	37.5	30.6122	71.08	Upper	71.08	0	NA	Y	80	98	Y	N
627	2021	2021-07-23	July	Cc	North	Indian Rocks Beach	N	NA	0	NA	NA	NA	NA	NA	NA	NA	NA	NA	NA	NA	NA	NA	NA	NA	NA	0	0	20.98	Upper	27.83	-6.85	NA	Y	87	91	Y	N
628	2021	2021-08-01	August	Cc	North	Belleair Beach	Y	2021-09-26	29	3	8	0	17	0	0	1	0	1	14	7	0	8	0	0	0	54.717	44.6154	27.11	Upper	32.08	-4.97	56	Y	53	65	Y	N
629	2022	2022-05-08	May	Cc	Mid County	Redington Beach	N	NA	0	NA	NA	NA	NA	NA	NA	NA	NA	NA	NA	NA	NA	NA	NA	NA	NA	0	0	30.16	Upper	25.7	4.46	NA	Y	50	111	Y	N
630	2022	2022-05-09	May	Cc	Mid County	Madeira Beach	Y	7/4/22	8	8	0	0	0	0	0	0	0	0	6	2	0	0	0	0	0	15.3846	10	17.03	Upper	14.31	2.71	56	Y	52	80	Y	N
631	2022	2022-05-11	May	Cc	Mid County	North Redington Beach	N	NA	0	NA	NA	NA	NA	NA	NA	NA	NA	NA	NA	NA	NA	NA	NA	NA	NA	0	0	25.93	Upper	19.6	6.33	NA	Y	53	104	Y	Y
632	2022	2022-05-12	May	Cc	Mid County	Redington Shores	N	NA	0	NA	NA	NA	NA	NA	NA	NA	NA	NA	NA	NA	NA	NA	NA	NA	NA	0	0	27.99	Upper	22.7	5.29	64	Y	88	89	Y	N
633	2022	2022-05-13	May	Cc	Mid County	Madeira Beach	Y	7/6/22	26	8	17	0	1	0	0	0	0	0	20	2	2	2	0	0	0	42.623	23.2143	26.37	Mid	14.67	11.70	54	Y	61	112	Y	N
634	2022	2022-05-13	May	Cc	Mid County	Redington Beach	N	NA	0	NA	NA	NA	NA	NA	NA	NA	NA	NA	NA	NA	NA	NA	NA	NA	NA	0	0	14.1	Upper	15.9	-1.80	56	Y	95	100	Y	N
635	2022	2022-05-14	May	Cc	Mid County	Madeira Beach	Y	7/10/22	45	12	31	0	0	0	0	2	0	1	28	6	6	3	2	0	0	38.4615	35.7143	29.45	Upper	29.15	0.30	57	Y	117	126	Y	N
636	2022	2022-05-15	May	Cc	Mid County	Madeira Beach	N	NA	0	NA	NA	NA	NA	NA	NA	NA	NA	NA	NA	NA	NA	NA	NA	NA	NA	0	0	46.65	Mid	27.15	19.50	NA	Y	49	95	Y	N
637	2022	2022-05-17	May	Cc	Mid County	Madeira Beach	N	NA	0	NA	NA	NA	NA	NA	NA	NA	NA	NA	NA	NA	NA	NA	NA	NA	NA	0	0	39.2	Lower	8.33	NA	60	Y	54	99	Y	Y
638	2022	2022-05-17	May	Cc	North	Belleair Shore	N	NA	0	NA	NA	NA	NA	NA	NA	NA	NA	NA	NA	NA	NA	NA	NA	NA	NA	0	0	10.17	Upper	9.18	0.99	54	Y	103	118	Y	N
639	2022	2022-05-18	May	Cc	North	Belleair Shore	N	NA	0	NA	NA	NA	NA	NA	NA	NA	NA	NA	NA	NA	NA	NA	NA	NA	NA	0	0	17.77	Upper	16.22	1.55	54	Y	129	146	Y	N
640	2022	2022-05-19	May	Cc	Mid County	Redington Beach	N	NA	0	NA	NA	NA	NA	NA	NA	NA	NA	NA	NA	NA	NA	NA	NA	NA	NA	0	0	23.45	Upper	19.95	3.50	58	Y	44	119	Y	N
641	2022	2022-05-19	May	Cc	North	Indian Rocks Beach	N	NA	0	NA	NA	NA	NA	NA	NA	NA	NA	NA	NA	NA	NA	NA	NA	NA	NA	0	0	24.35	Upper	17.55	6.80	NA	Y	119	126	Y	N
642	2022	2022-05-20	May	Cc	North	Belleair Shore	N	NA	0	NA	NA	NA	NA	NA	NA	NA	NA	NA	NA	NA	NA	NA	NA	NA	NA	0	0	17.74	Upper	14.68	3.06	52	Y	107	109	Y	N
643	2022	2022-05-20	May	Cc	North	Clearwater	Y	7/20/22	40	35	5	0	0	0	0	0	0	1	40	0	0	0	0	0	0	85.1064	45.977	25.88	Mid	14.41	11.47	61	Y	47	87	Y	N
644	2022	2022-05-21	May	Cc	Mid County	Redington Beach	N	NA	0	NA	NA	NA	NA	NA	NA	NA	NA	NA	NA	NA	NA	NA	NA	NA	NA	0	0	18.2	Upper	16.8	NA	NA	Y	14	105	Y	N
645	2022	2022-05-21	May	Cc	North	Belleair Beach	Y	7/16/22	30	30	0	0	0	0	0	0	0	0	0	30	0	0	0	0	0	42.2535	29.703	26.5	Mid	11.1	15.40	56	Y	71	101	Y	N
646	2022	2022-05-21	May	Cc	North	Belleair Shore	N	NA	0	NA	NA	NA	NA	NA	NA	NA	NA	NA	NA	NA	NA	NA	NA	NA	NA	0	0	23.21	Upper	16.33	NA	55	Y	93	94	Y	N
647	2022	2022-05-21	May	Cc	North	Belleair Shore	N	NA	0	NA	NA	NA	NA	NA	NA	NA	NA	NA	NA	NA	NA	NA	NA	NA	NA	0	0	13.75	Upper	12.18	NA	56	Y	91	96	Y	N
648	2022	2022-05-22	May	Cc	Mid County	Madeira Beach	Y	7/21/22	6	6	0	0	0	0	0	0	0	2	4	1	1	0	0	0	0	100	5.50459	35.27	Mid	21.56	13.71	60	Y	6	109	Y	N
649	2022	2022-05-22	May	Cc	North	Clearwater	Y	7/20/22	47	20	26	0	0	0	0	0	1	0	38	8	0	0	1	0	0	100	90.3846	49.84	Lower	14.7	35.14	59	Y	47	52	Y	N
650	2022	2022-05-22	May	Cc	Mid County	Treasure Island	Y	7/20/22	33	31	2	0	0	0	0	0	0	2	4	29	0	0	0	0	0	100	34.7368	42.06	Mid	15.2	26.86	59	Y	33	95	Y	N
651	2022	2022-05-22	May	Cc	North	Belleair Shore	N	NA	0	NA	NA	NA	NA	NA	NA	NA	NA	NA	NA	NA	NA	NA	NA	NA	NA	0	0	14.57	Upper	12.2	6.88	60	Y	27	83	Y	N
652	2022	2022-05-22	May	Cc	Mid County	Madeira Beach	Y	7/20/22	20	20	0	0	0	0	0	0	0	0	0	20	0	0	0	0	0	28.169	26.6667	26.67	Upper	20.07	6.60	59	Y	71	75	Y	N
653	2022	2022-05-22	May	Cc	Mid County	Treasure Island	N	NA	0	NA	NA	NA	NA	NA	NA	NA	NA	NA	NA	NA	NA	NA	NA	NA	NA	0	0	12.79	Upper	11.59	1.20	59	Y	92	96	Y	N
654	2022	2022-05-23	May	Cc	Mid County	Madeira Beach	N	NA	0	NA	NA	NA	NA	NA	NA	NA	NA	NA	NA	NA	NA	NA	NA	NA	NA	0	0	35.1	Mid	14.58	NA	52	Y	106	112	Y	N
655	2022	2022-05-23	May	Cc	Mid County	Treasure Island	Y	7/18/22	24	9	15	0	0	0	0	0	0	0	23	0	0	1	0	0	0	100	26.9663	138.7	Lower	11.4	127.3	56	Y	24	89	Y	N
656	2022	2022-05-23	May	Cc	North	Indian Shores	Y	7/21/22	31	11	20	0	0	0	0	0	0	0	20	11	0	0	0	0	0	38.2716	33.3333	21.15	Upper	18.65	2.50	59	Y	81	93	Y	N
657	2022	2022-05-23	May	Cc	North	Belleair Shore	N	NA	0	NA	NA	NA	NA	NA	NA	NA	NA	NA	NA	NA	NA	NA	NA	NA	NA	0	0	17.63	Upper	11.96	5.67	55	Y	96	114	Y	N
658	2022	2022-05-24	May	Cc	Mid County	Redington Beach	N	NA	0	NA	NA	NA	NA	NA	NA	NA	NA	NA	NA	NA	NA	NA	NA	NA	NA	0	0	27.63	Upper	22.68	20.52	58	Y	44	87	Y	N
659	2022	2022-05-24	May	Cc	North	Belleair Shore	N	NA	0	NA	NA	NA	NA	NA	NA	NA	NA	NA	NA	NA	NA	NA	NA	NA	NA	0	0	15.54	Upper	12.09	NA	56	Y	62	101	Y	N
660	2022	2022-05-25	May	Cc	North	Clearwater	Y	7/20/22	22	22	0	0	0	0	0	0	0	0	21	0	0	0	1	0	0	36.0656	16.6667	18.32	Mid	9.92	8.40	56	Y	61	132	Y	N
661	2022	2022-05-25	May	Cc	North	Belleair Beach	Y	7/21/22	51	25	26	0	0	0	0	0	0	0	26	25	0	0	0	0	0	52.5773	50	13.19	Mid	8.08	5.11	57	Y	97	102	Y	N
662	2022	2022-05-25	May	Cc	North	Belleair Shore	N	NA	0	NA	NA	NA	NA	NA	NA	NA	NA	NA	NA	NA	NA	NA	NA	NA	NA	0	0	16.07	Mid	9.17	6.90	55	Y	84	101	Y	N
663	2022	2022-05-25	May	Cc	North	Belleair Shore	Y	7/19/22	20	20	0	0	0	0	0	0	0	0	0	20	0	0	0	0	0	43.4783	35.7143	15.65	Mid	9	6.65	55	Y	46	56	Y	N
664	2022	2022-05-26	May	Cc	Mid County	Treasure Island	Y	7/18/22	24	23	0	0	0	1	0	0	0	0	22	0	0	1	1	0	0	29.2683	25.8065	15.32	Upper	14.5	0.82	53	Y	82	93	Y	N
665	2022	2022-05-26	May	Cc	North	Indian Rocks Beach	Y	7/19/22	45	45	0	0	0	0	0	0	0	0	0	45	0	0	0	0	0	44.1176	42.4528	21.54	Upper	22.3	-0.76	54	Y	102	106	Y	N
666	2022	2022-05-26	May	Cc	Mid County	Treasure Island	N	NA	0	NA	NA	NA	NA	NA	NA	NA	NA	NA	NA	NA	NA	NA	NA	NA	NA	0	0	14.15	Upper	11.3	2.85	NA	Y	67	139	Y	N
667	2022	2022-05-26	May	Cc	North	Belleair Shore	N	NA	0	NA	NA	NA	NA	NA	NA	NA	NA	NA	NA	NA	NA	NA	NA	NA	NA	0	0	14.35	Upper	11.63	NA	55	Y	96	102	Y	N
668	2022	2022-05-26	May	Cc	North	Clearwater	Y	7/21/22	32	15	5	0	10	2	0	0	0	0	15	15	0	2	0	0	0	39.0244	38.5542	23.99	Upper	27.46	-3.47	56	Y	82	83	Y	N
669	2022	2022-05-27	May	Cc	Mid County	Madeira Beach	Y	7/20/22	39	11	27	0	1	0	0	0	0	0	28	8	3	0	0	0	0	59.0909	44.8276	32	Lower	6.5	25.50	54	Y	66	87	Y	N
670	2022	2022-05-27	May	Cc	North	Indian Rocks Beach	N	NA	0	NA	NA	NA	NA	NA	NA	NA	NA	NA	NA	NA	NA	NA	NA	NA	NA	0	0	13.07	Mid	8.47	4.60	NA	Y	52	65	Y	N
671	2022	2022-05-28	May	Cc	North	Indian Shores	N	NA	0	NA	NA	NA	NA	NA	NA	NA	NA	NA	NA	NA	NA	NA	NA	NA	NA	0	0	19.84	Upper	13.83	6.01	58	Y	51	94	Y	N
672	2022	2022-05-28	May	Cc	Mid County	Redington Beach	N	NA	0	NA	NA	NA	NA	NA	NA	NA	NA	NA	NA	NA	NA	NA	NA	NA	NA	0	0	22.9	Upper	21.8	1.10	54	Y	88	90	Y	N
673	2022	2022-05-28	May	Cc	North	Indian Rocks Beach	N	NA	0	NA	NA	NA	NA	NA	NA	NA	NA	NA	NA	NA	NA	NA	NA	NA	NA	0	0	26.05	Mid	11.91	14.14	NA	Y	31	94	Y	N
674	2022	2022-05-28	May	Cc	Mid County	Treasure Island	Y	7/22/22	Unk	Unk	Unk	0	0	0	0	0	0	0	Unk	Unk	1	1	1	0	0	Unk	Unk	61.73	Lower	10.68	51.05	55	Y	33	104	Y	N
675	2022	2022-05-28	May	Cc	North	Belleair Shore	N	NA	0	NA	NA	NA	NA	NA	NA	NA	NA	NA	NA	NA	NA	NA	NA	NA	NA	0	0	15.8	Upper	15.8	NA	57	Y	95	99	Y	N
676	2022	2022-05-29	May	Cc	North	Clearwater	N	NA	0	NA	NA	NA	NA	NA	NA	NA	NA	NA	NA	NA	NA	NA	NA	NA	NA	0	0	26.49	Mid	14.2	12.29	56	Y	101	105	Y	N
677	2022	2022-05-29	May	Cc	North	Indian Rocks Beach	N	NA	0	NA	NA	NA	NA	NA	NA	NA	NA	NA	NA	NA	NA	NA	NA	NA	NA	0	0	22.68	Mid	11.61	11.07	NA	Y	5	113	Y	N
678	2022	2022-05-29	May	Cc	North	Belleair Shore	N	NA	0	NA	NA	NA	NA	NA	NA	NA	NA	NA	NA	NA	NA	NA	NA	NA	NA	0	0	52.12	Upper	44.02	NA	NA	Y	93	97	Y	N
679	2022	2022-05-29	May	Cc	North	Clearwater	N	NA	0	NA	NA	NA	NA	NA	NA	NA	NA	NA	NA	NA	NA	NA	NA	NA	NA	0	0	12.91	Upper	9.01	3.90	54	Y	118	122	Y	N
680	2022	2022-05-29	May	Cc	North	Indian Rocks Beach	N	NA	0	NA	NA	NA	NA	NA	NA	NA	NA	NA	NA	NA	NA	NA	NA	NA	NA	0	0	14.48	Upper	12.73	1.75	NA	Y	71	73	Y	N
681	2022	2022-05-30	May	Cc	North	Clearwater	N	NA	0	NA	NA	NA	NA	NA	NA	NA	NA	NA	NA	NA	NA	NA	NA	NA	NA	0	0	22.14	Mid	9.23	12.91	NA	Y	6	84	Y	N
682	2022	2022-05-30	May	Cc	North	Belleair Beach	N	NA	0	NA	NA	NA	NA	NA	NA	NA	NA	NA	NA	NA	NA	NA	NA	NA	NA	0	0	22.17	Upper	17.07	5.10	NA	Y	76	81	Y	N
683	2022	2022-05-30	May	Cc	North	Indian Rocks Beach	N	NA	0	NA	NA	NA	NA	NA	NA	NA	NA	NA	NA	NA	NA	NA	NA	NA	NA	0	0	24	Upper	20.25	3.75	58	Y	55	64	Y	N
684	2022	2022-05-30	May	Cc	Mid County	Treasure Island	N	NA	0	NA	NA	NA	NA	NA	NA	NA	NA	NA	NA	NA	NA	NA	NA	NA	NA	0	0	15.85	Upper	14.4	1.45	56	Y	72	83	Y	N
685	2022	2022-05-31	May	Cc	North	Indian Rocks Beach	N	NA	0	NA	NA	NA	NA	NA	NA	NA	NA	NA	NA	NA	NA	NA	NA	NA	NA	0	0	16.57	Upper	15.13	1.44	56	Y	100	105	Y	N
686	2022	2022-05-31	May	Cc	Mid County	Treasure Island	Y	7/30/22	49	1	5	23	20	0	0	0	0	0	40	0	0	5	1	0	3	49	40.1639	25.85	Upper	20.38	5.47	60	Y	100	122	Y	N
687	2022	2022-06-01	June	Cc	North	Belleair Beach	N	NA	0	NA	NA	NA	NA	NA	NA	NA	NA	NA	NA	NA	NA	NA	NA	NA	NA	0	0	20.55	Upper	23.12	-2.57	NA	Y	32	109	Y	N
688	2022	2022-06-01	June	Cc	North	Indian Shores	Y	7/26/22	74	21	4	12	0	34	2	1	0	2	12	4	0	55	0	0	3	51.3889	48.0519	33.11	Upper	26.99	6.12	55	Y	144	154	Y	N
689	2022	2022-06-01	June	Cc	North	Belleair Beach	Y	7/21/22	20	9	10	0	1	0	0	0	0	0	11	9	0	0	0	0	0	14.5985	12.5	16.81	Upper	18.13	-1.32	50	Y	137	160	Y	N
690	2022	2022-06-01	June	Cc	North	Belleair Shore	N	NA	0	NA	NA	NA	NA	NA	NA	NA	NA	NA	NA	NA	NA	NA	NA	NA	NA	0	0	18.2	Upper	16.5	1.70	53	Y	76	100	Y	N
691	2022	2022-06-02	June	Cc	Mid County	Madeira Beach	Y	7/23/22	6	0	6	0	0	0	0	0	0	0	5	0	0	1	0	0	0	9.09091	5.45455	39.36	Mid	14.96	NA	51	Y	66	110	Y	N
692	2022	2022-06-02	June	Cc	North	Indian Shores	Y	7/31/22	53	35	18	0	0	0	0	0	0	0	18	35	0	0	0	0	0	62.3529	59.5506	39.02	Mid	25.8	13.22	59	Y	85	89	Y	N
693	2022	2022-06-02	June	Cc	North	Indian Shores	Y	8/1/22	14	10	4	0	0	0	0	0	0	0	3	10	0	0	1	0	0	34.1463	14.8936	57.71	Lower	16.05	NA	60	Y	41	94	Y	N
694	2022	2022-06-02	June	Cc	North	Indian Shores	Y	8/1/22	55	24	30	1	0	0	0	0	0	0	30	15	10	0	0	0	0	93.2203	74.3243	41.65	Mid	26.7	14.95	60	Y	59	74	Y	N
695	2022	2022-06-02	June	Cc	North	Indian Rocks Beach	Y	7/26/22	10	10	0	0	0	0	0	0	0	0	2	8	0	0	0	0	0	10.4167	9.09091	26.9	Upper	25.5	1.40	54	Y	96	110	Y	N
696	2022	2022-06-03	June	Cc	Mid County	North Redington Beach	Y	8/1/22	34	34	0	0	0	0	0	0	0	0	30	4	0	0	0	0	0	54.8387	29.8246	19.08	Upper	17.17	24.40	59	Y	62	114	Y	N
697	2022	2022-06-03	June	Cc	North	Indian Rocks Beach	Y	7/31/22	Unk	Unk	Unk	0	4	0	0	0	0	0	Unk	Unk	0	0	0	0	0	Unk	Unk	23.15	Mid	14.9	8.25	58	Y	40	78	Y	N
698	2022	2022-06-03	June	Cc	North	Belleair Beach	N	NA	0	NA	NA	NA	NA	NA	NA	NA	NA	NA	NA	NA	NA	NA	NA	NA	NA	0	0	15.93	Upper	14.19	1.74	NA	Y	69	103	Y	N
699	2022	2022-06-04	June	Cc	Mid County	Madeira Beach	Y	7/25/22	25	3	20	2	0	0	0	0	0	1	18	2	2	2	0	0	1	52.0833	45.4545	33.04	Mid	18.9	NA	51	Y	48	55	Y	N
700	2022	2022-06-04	June	Cc	Mid County	Redington Beach	N	NA	0	NA	NA	NA	NA	NA	NA	NA	NA	NA	NA	NA	NA	NA	NA	NA	NA	0	0	11.83	Upper	12.73	-0.90	NA	Y	86	89	Y	N
701	2022	2022-06-04	June	Cc	Mid County	North Redington Beach	Y	8/5/22	17	15	0	0	0	0	0	2	0	0	0	15	2	0	0	0	0	34.6939	17.1717	55.33	Upper	50.5	1.91	62	Y	49	99	Y	N
702	2022	2022-06-04	June	Cc	Mid County	Redington Shores	Y	7/31/22	70	54	15	1	0	0	0	0	0	0	58	8	0	4	0	0	0	77.7778	66.0377	32.4	Upper	28.15	4.25	57	Y	90	106	Y	N
703	2022	2022-06-05	June	Cc	North	Indian Shores	Y	8/2/22	17	17	0	0	0	0	0	0	0	0	9	8	0	0	0	0	0	36.9565	16.0377	23.4	Mid	14.9	8.50	58	Y	46	106	Y	N
704	2022	2022-06-05	June	Cc	North	Clearwater	Y	7/26/22	47	40	7	0	0	0	0	0	0	0	41	0	2	2	2	0	0	68.1159	51.6484	41.76	Upper	46.06	-4.30	51	Y	69	91	Y	N
705	2022	2022-06-05	June	Cc	Mid County	Madeira Beach	Y	7/25/22	59	38	6	10	2	0	0	3	0	0	21	2	24	3	1	1	7	100	50.8621	29.99	Mid	13.63	16.36	50	Y	59	116	Y	N
706	2022	2022-06-05	June	Cc	Mid County	Treasure Island	Y	7/30/22	49	1	16	1	29	0	0	2	0	0	47	0	1	0	0	0	1	100	47.5728	58.86	Lower	12.09	46.77	55	Y	49	103	Y	N
707	2022	2022-06-05	June	Cc	Mid County	Redington Beach	N	8/2/22	3	3	0	0	0	0	0	0	0	0	0	3	0	0	0	0	0	0	0	19.57	Upper	19.57	NA	58	Y	33	88	Y	N
708	2022	2022-06-05	June	Cc	North	Indian Rocks Beach	Y	7/31/22	15	15	0	0	0	0	0	0	0	0	0	15	0	0	0	0	0	14.2857	13.2743	16.54	Upper	14.8	1.74	56	Y	105	113	Y	N
709	2022	2022-06-05	June	Cc	Mid County	Treasure Island	Y	7/26/22	8	0	0	0	0	8	0	0	0	0	0	0	0	8	0	0	0	7.07965	6.29921	18.92	Upper	17.57	1.35	51	Y	113	127	Y	N
710	2022	2022-06-05	June	Cc	North	Belleair Shore	N	NA	0	NA	NA	NA	NA	NA	NA	NA	NA	NA	NA	NA	NA	NA	NA	NA	NA	0	0	15.09	Upper	14.2	NA	55	Y	71	80	Y	N
711	2022	2022-06-05	June	Cc	Mid County	Redington Beach	N	NA	0	NA	NA	NA	NA	NA	NA	NA	NA	NA	NA	NA	NA	NA	NA	NA	NA	0	0	23.1	Upper	17.05	NA	59	Y	24	77	Y	N
712	2022	2022-06-06	June	Cc	Mid County	Redington Beach	N	NA	0	NA	NA	NA	NA	NA	NA	NA	NA	NA	NA	NA	NA	NA	NA	NA	NA	0	0	16.03	Upper	13.83	0	57	Y	6	108	Y	N
713	2022	2022-06-06	June	Cc	Mid County	North Redington Beach	Y	8/1/22	20	20	0	0	0	0	0	0	0	0	3	17	0	0	0	0	0	28.9855	21.978	17.33	Upper	15.52	NA	56	Y	69	91	Y	N
714	2022	2022-06-07	June	Cc	Mid County	Madeira Beach	Y	8/2/22	74	56	7	1	1	8	0	1	0	0	2	63	0	9	0	0	0	100	92.5	38.13	Upper	35.96	2.17	56	Y	74	80	Y	N
715	2022	2022-06-07	June	Cc	North	Indian Shores	Y	8/4/22	10	6	4	0	0	0	0	0	0	0	10	0	0	0	0	0	0	38.4615	10	28.94	Mid	15.5	13.44	58	Y	26	100	Y	N
716	2022	2022-06-07	June	Cc	North	Clearwater	Y	8/1/22	65	50	15	0	0	0	0	0	0	1	16	49	0	0	0	0	0	45.4545	43.0464	16.92	Upper	15.35	1.57	55	Y	143	151	Y	N
717	2022	2022-06-07	June	Cc	Mid County	Redington Beach	N	NA	0	NA	NA	NA	NA	NA	NA	NA	NA	NA	NA	NA	NA	NA	NA	NA	NA	0	0	24.9	Upper	18.39	6.51	55	Y	36	78	Y	N
718	2022	2022-06-08	June	Cc	Mid County	Madeira Beach	Y	7/31/22	59	2	34	2	20	0	1	0	0	0	42	4	11	0	0	0	2	100	55.6604	29.01	Mid	16.51	12.5	53	Y	59	106	Y	N
719	2022	2022-06-08	June	Cc	North	Clearwater	Y	7/28/22	42	4	22	8	8	0	0	0	0	1	22	0	6	10	4	0	0	40	33.6	26.1	Upper	24.7	1.40	50	Y	105	125	Y	N
720	2022	2022-06-08	June	Cc	North	Indian Shores	Y	8/2/22	10	4	6	0	0	0	0	0	0	0	7	3	0	0	0	0	0	21.7391	9.25926	60.41	Lower	17.1	NA	55	Y	46	108	Y	N
721	2022	2022-06-08	June	Cc	North	Indian Rocks Beach	Y	8/4/22	12	11	0	0	1	0	0	0	0	0	1	11	0	0	0	0	0	19.6721	12.3711	15.79	Upper	14.45	1.34	57	Y	61	97	Y	N
722	2022	2022-06-09	June	Cc	North	Belleair Beach	Y	8/2/22	37	32	5	0	0	0	0	0	0	0	7	30	0	0	0	0	0	58.7302	57.8125	17.65	Upper	14.74	2.91	54	Y	63	64	Y	N
723	2022	2022-06-09	June	Cc	Mid County	Treasure Island	Y	7/30/22	41	40	1	0	0	0	0	0	0	0	18	23	0	0	0	0	0	48.8095	48.2353	27.79	Mid	16.45	11.34	51	Y	84	85	Y	N
724	2022	2022-06-09	June	Cc	North	Belleair Shore	N	NA	0	NA	NA	NA	NA	NA	NA	NA	NA	NA	NA	NA	NA	NA	NA	NA	NA	0	0	17.41	Upper	13.94	3.47	54	Y	100	110	Y	N
725	2022	2022-06-09	June	Cc	Mid County	Redington Beach	N	NA	0	NA	NA	NA	NA	NA	NA	NA	NA	NA	NA	NA	NA	NA	NA	NA	NA	0	0	12.31	Upper	13.45	-1.14	65	Y	87	88	Y	N
726	2022	2022-06-09	June	Cc	Mid County	Redington Beach	N	8/2/22	3	3	0	0	0	0	0	0	0	1	1	2	0	0	0	0	0	0	0	18.42	Upper	14.7	NA	54	Y	84	90	Y	N
727	2022	2022-06-10	June	Cc	North	Clearwater	Y	8/1/22	16	16	0	0	0	0	0	0	0	0	6	8	2	0	0	0	0	55.1724	15.0943	88.1	Lower	8.4	79.70	52	Y	29	106	Y	N
728	2022	2022-06-10	June	Cc	Mid County	Treasure Island	N	NA	0	NA	NA	NA	NA	NA	NA	NA	NA	NA	NA	NA	NA	NA	NA	NA	NA	0	0	9.43	Mid	5.72	3.71	56	Y	34	97	Y	N
729	2022	2022-06-10	June	Cc	North	Indian Rocks Beach	Y	8/3/22	21	19	0	0	2	0	0	0	0	0	2	19	0	0	0	0	0	37.5	33.871	17.55	Mid	9.45	8.10	54	Y	56	62	Y	N
730	2022	2022-06-11	June	Cc	Mid County	Redington Beach	Y	8/5/22	42	35	7	0	0	0	0	0	0	0	33	9	0	0	0	0	0	100	53.8462	21.72	Upper	18.9	NA	55	Y	42	78	Y	N
731	2022	2022-06-11	June	Cc	North	Indian Rocks Beach	N	NA	0	NA	NA	NA	NA	NA	NA	NA	NA	NA	NA	NA	NA	NA	NA	NA	NA	0	0	22.15	Mid	11.8	10.35	57	Y	59	90	Y	N
732	2022	2022-06-11	June	Cc	North	Clearwater	Y	8/1/22	30	29	1	0	0	0	0	0	0	1	3	27	0	0	0	0	0	28.8462	28.5714	11.75	Upper	9.09	2.66	51	Y	104	105	Y	N
733	2022	2022-06-12	June	Cc	Mid County	Madeira Beach	Y	8/2/22	14	2	9	3	0	0	0	0	0	0	12	2	0	0	0	0	0	13.3333	11.9658	30.31	Upper	34.1	-3.79	51	Y	105	117	Y	N
734	2022	2022-06-12	June	Cc	North	Clearwater	N	NA	0	NA	NA	NA	NA	NA	NA	NA	NA	NA	NA	NA	NA	NA	NA	NA	NA	0	0	24.77	Mid	15.16	9.61	NA	Y	145	149	Y	N
735	2022	2022-06-12	June	Cc	North	Belleair Shore	Y	7/31/22	55	25	30	0	0	0	0	0	0	0	30	25	0	0	0	0	0	65.4762	59.7826	12.25	Upper	16.6	-4.35	49	Y	84	92	Y	N
736	2022	2022-06-12	June	Cc	North	Indian Rocks Beach	Y	8/3/22	9	6	0	0	3	0	0	0	0	0	2	6	0	1	0	0	0	12.5	11.6883	16.5	Upper	18.1	-1.60	52	Y	72	77	Y	N
737	2022	2022-06-13	June	Cc	North	Indian Shores	N	NA	0	NA	NA	NA	NA	NA	NA	NA	NA	NA	NA	NA	NA	NA	NA	NA	NA	0	0	23.2	Upper	15.8	7.4	NA	Y	46	98	Y	N
738	2022	2022-06-13	June	Cc	North	Clearwater	N	NA	0	NA	NA	NA	NA	NA	NA	NA	NA	NA	NA	NA	NA	NA	NA	NA	NA	0	0	13.19	Upper	10.92	2.27	NA	Y	80	88	Y	N
739	2022	2022-06-13	June	Cc	North	Belleair Shore	N	NA	0	NA	NA	NA	NA	NA	NA	NA	NA	NA	NA	NA	NA	NA	NA	NA	NA	0	0	13.71	Upper	13.71	0.00	50	Y	127	157	Y	N
740	2022	2022-06-14	June	Cc	North	Belleair Beach	Y	8/6/22	20	15	4	0	1	0	0	0	0	0	7	8	4	1	0	0	0	19.6078	17.3913	16.1	Upper	12.7	3.40	53	Y	102	115	Y	N
741	2022	2022-06-14	June	Cc	North	Indian Shores	N	NA	0	NA	NA	NA	NA	NA	NA	NA	NA	NA	NA	NA	NA	NA	NA	NA	NA	0	0	34.25	Upper	32.4	1.85	56	Y	47	82	Y	N
742	2022	2022-06-14	June	Cc	North	Belleair Beach	N	NA	0	NA	NA	NA	NA	NA	NA	NA	NA	NA	NA	NA	NA	NA	NA	NA	NA	0	0	17.63	Upper	18.4	-0.77	NA	Y	70	98	Y	N
743	2022	2022-06-15	June	Cc	Mid County	Madeira Beach	Y	8/8/22	94	6	21	37	30	0	0	0	0	0	49	6	1	4	0	0	34	94.9495	83.1858	25.48	Upper	17.58	7.90	54	Y	99	113	Y	N
744	2022	2022-06-15	June	Cc	Mid County	Madeira Beach	Y	8/5/22	71	30	36	4	0	0	0	1	0	1	20	45	0	4	0	0	2	88.75	70.297	24.71	Mid	15.96	8.75	54	Y	80	101	Y	N
745	2022	2022-06-15	June	Cc	Mid County	Redington Beach	N	NA	0	NA	NA	NA	NA	NA	NA	NA	NA	NA	NA	NA	NA	NA	NA	NA	NA	0	0	23.06	Upper	20.59	NA	53	Y	44	92	Y	N
746	2022	2022-06-16	June	Cc	North	Indian Shores	Y	8/10/22	12	12	0	0	0	0	0	0	0	0	2	10	0	0	0	0	0	11.0092	10.1695	22.42	Upper	20.67	1.75	55	Y	109	118	Y	N
747	2022	2022-06-16	June	Cc	Mid County	North Redington Beach	Y	8/10/22	20	20	0	0	0	0	0	0	0	0	0	20	0	0	0	0	0	50	21.978	28.42	Upper	20.96	NA	55	Y	40	91	Y	N
748	2022	2022-06-16	June	Cc	Mid County	Treasure Island	N	NA	0	NA	NA	NA	NA	NA	NA	NA	NA	NA	NA	NA	NA	NA	NA	NA	NA	0	0	14.38	Upper	12.05	NA	NA	Y	113	117	Y	N
749	2022	2022-06-17	June	Cc	Mid County	Madeira Beach	N	8/12/22	2	2	0	0	0	0	0	0	0	0	0	2	0	0	0	0	0	0	0	47.64	Mid	24.7	NA	56	Y	81	87	Y	N
750	2022	2022-06-18	June	Cc	Mid County	Madeira Beach	N	NA	0	NA	NA	NA	NA	NA	NA	NA	NA	NA	NA	NA	NA	NA	NA	NA	NA	0	0	30.05	Mid	16.55	13.50	NA	Y	61	91	Y	Y
751	2022	2022-06-18	June	Cc	Mid County	Treasure Island	N	NA	0	NA	NA	NA	NA	NA	NA	NA	NA	NA	NA	NA	NA	NA	NA	NA	NA	0	0	60.3	Mid	38.4	21.90	52	Y	105	121	Y	N
752	2022	2022-06-18	June	Cc	North	Clearwater	N	NA	0	NA	NA	NA	NA	NA	NA	NA	NA	NA	NA	NA	NA	NA	NA	NA	NA	0	0	17.35	Upper	14.7	2.65	NA	Y	141	149	Y	N
753	2022	2022-06-18	June	Cc	North	Belleair Shore	N	NA	0	NA	NA	NA	NA	NA	NA	NA	NA	NA	NA	NA	NA	NA	NA	NA	NA	0	0	20.01	Upper	13.69	6.32	55	Y	73	94	Y	N
754	2022	2022-06-19	June	Cc	Mid County	Madeira Beach	N	NA	0	NA	NA	NA	NA	NA	NA	NA	NA	NA	NA	NA	NA	NA	NA	NA	NA	0	0	29.57	Lower	9.75	22.94	NA	Y	60	71	Y	N
755	2022	2022-06-19	June	Cc	North	Clearwater	Y	8/14/22	49	39	0	0	10	0	0	0	0	0	49	0	0	0	0	0	0	54.4444	49	40.98	Lower	8.25	32.73	56	Y	90	100	Y	N
756	2022	2022-06-19	June	Cc	North	Indian Shores	Y	8/12/22	93	6	41	12	20	0	4	0	10	0	60	0	17	5	11	0	0	75.6098	75	26.41	Upper	29.21	-2.80	54	Y	123	124	Y	N
757	2022	2022-06-19	June	Cc	Mid County	Treasure Island	N	NA	0	NA	NA	NA	NA	NA	NA	NA	NA	NA	NA	NA	NA	NA	NA	NA	NA	0	0	65.85	Lower	20.9	44.95	NA	Y	19	114	Y	N
758	2022	2022-06-19	June	Cc	North	Belleair Shore	Y	8/15/22	5	5	0	0	0	0	0	0	0	0	0	4	0	0	1	0	0	8.47458	6.75676	15.52	Upper	14.49	NA	57	Y	59	74	Y	N
759	2022	2022-06-19	June	Cc	Mid County	Treasure Island	N	NA	0	NA	NA	NA	NA	NA	NA	NA	NA	NA	NA	NA	NA	NA	NA	NA	NA	0	0	15.54	Upper	15.54	0	NA	Y	81	84	Y	N
760	2022	2022-06-20	June	Cc	North	Clearwater	N	NA	0	NA	NA	NA	NA	NA	NA	NA	NA	NA	NA	NA	NA	NA	NA	NA	NA	0	0	51.86	Lower	12.16	39.7	NA	Y	77	79	Y	N
761	2022	2022-06-20	June	Cc	Mid County	Redington Beach	N	NA	0	NA	NA	NA	NA	NA	NA	NA	NA	NA	NA	NA	NA	NA	NA	NA	NA	0	0	19.25	Upper	18.5	NA	55	Y	55	95	Y	N
762	2022	2022-06-20	June	Cc	North	Clearwater	Y	8/7/22	50	20	28	0	0	2	0	0	0	3	13	4	28	5	0	0	0	60.241	54.3478	50.97	Upper	53.86	-2.89	48	Y	83	92	Y	N
763	2022	2022-06-21	June	Cc	North	Clearwater	N	NA	0	NA	NA	NA	NA	NA	NA	NA	NA	NA	NA	NA	NA	NA	NA	NA	NA	0	0	113.06	Lower	12.12	100.94	NA	Y	5	103	Y	Y
764	2022	2022-06-21	June	Cc	Mid County	Redington Beach	N	NA	0	NA	NA	NA	NA	NA	NA	NA	NA	NA	NA	NA	NA	NA	NA	NA	NA	0	0	20.74	Upper	17.27	3.47	53	Y	81	85	Y	N
765	2022	2022-06-21	June	Cc	Mid County	Treasure Island	N	NA	0	NA	NA	NA	NA	NA	NA	NA	NA	NA	NA	NA	NA	NA	NA	NA	NA	0	0	41.35	Mid	18.25	NA	52	Y	82	95	Y	N
766	2022	2022-06-21	June	Cc	North	Indian Rocks Beach	N	NA	0	NA	NA	NA	NA	NA	NA	NA	NA	NA	NA	NA	NA	NA	NA	NA	NA	0	0	21.34	Upper	19.48	1.86	56	Y	110	124	Y	N
767	2022	2022-06-21	June	Cc	North	Indian Rocks Beach	N	NA	0	NA	NA	NA	NA	NA	NA	NA	NA	NA	NA	NA	NA	NA	NA	NA	NA	0	0	16.85	Upper	15.5	1.35	55	Y	108	118	Y	N
768	2022	2022-06-21	June	Cc	North	Belleair Shore	N	NA	0	NA	NA	NA	NA	NA	NA	NA	NA	NA	NA	NA	NA	NA	NA	NA	NA	0	0	13.96	Upper	11.45	2.51	55	Y	88	112	Y	N
769	2022	2022-06-22	June	Cc	Mid County	Treasure Island	N	NA	0	NA	NA	NA	NA	NA	NA	NA	NA	NA	NA	NA	NA	NA	NA	NA	NA	0	0	20.88	Upper	18.1	2.78	52	Y	79	82	Y	N
770	2022	2022-06-22	June	Cc	North	Clearwater	N	NA	0	NA	NA	NA	NA	NA	NA	NA	NA	NA	NA	NA	NA	NA	NA	NA	NA	0	0	51.98	Mid	17.98	34.00	55	Y	133	137	Y	N
771	2022	2022-06-22	June	Cc	North	Clearwater	N	NA	0	NA	NA	NA	NA	NA	NA	NA	NA	NA	NA	NA	NA	NA	NA	NA	NA	0	0	24.34	Mid	10.33	14.01	57	Y	86	94	Y	N
772	2022	2022-06-22	June	Cc	North	Indian Rocks Beach	N	NA	0	NA	NA	NA	NA	NA	NA	NA	NA	NA	NA	NA	NA	NA	NA	NA	NA	0	0	25.89	Upper	19.89	6.00	NA	Y	22	32	Y	N
773	2022	2022-06-22	June	Cc	North	Belleair Beach	Y	8/15/22	52	52	0	0	0	0	0	0	0	0	0	50	0	1	1	0	0	78.7879	66.6667	22.82	Upper	22.82	0	54	Y	66	78	Y	N
774	2022	2022-06-22	June	Cc	North	Belleair Beach	Y	8/12/22	15	0	0	0	15	0	0	0	0	0	14	0	1	0	0	0	0	18.5185	15.3061	19.55	Upper	25.15	-5.60	51	Y	81	98	Y	N
775	2022	2022-06-22	June	Cc	North	Belleair Shore	N	NA	0	NA	NA	NA	NA	NA	NA	NA	NA	NA	NA	NA	NA	NA	NA	NA	NA	0	0	11.05	Upper	8.8	2.25	NA	Y	118	133	Y	N
776	2022	2022-06-23	June	Cc	North	Clearwater	Y	8/17/22	15	15	0	0	0	0	0	0	0	0	0	15	0	0	0	0	0	23.4375	20.2703	89.05	Lower	26.85	62.2	55	Y	64	74	Y	N
777	2022	2022-06-23	June	Cc	Mid County	Treasure Island	Y	8/20/22	23	1	6	3	13	0	0	0	0	0	18	1	1	3	0	0	0	100	18.8525	162.36	Lower	13.66	148.7	58	Y	23	122	Y	N
778	2022	2022-06-23	June	Cc	North	Clearwater	N	NA	0	NA	NA	NA	NA	NA	NA	NA	NA	NA	NA	NA	NA	NA	NA	NA	NA	0	0	23.12	Upper	21.89	1.23	48	Y	55	104	Y	N
779	2022	2022-06-23	June	Cc	North	Clearwater	Y	8/14/22	60	4	53	0	3	0	0	0	0	0	3	4	53	0	0	0	0	83.3333	57.1429	88	Lower	17.2	70.8	53	Y	72	105	Y	N
780	2022	2022-06-23	June	Cc	North	Indian Rocks Beach	Y	8/19/22	49	49	0	0	0	0	0	0	0	1	23	3	16	6	1	0	0	100	57.6471	35.73	Mid	18.83	NA	58	Y	49	85	Y	N
781	2022	2022-06-23	June	Cc	North	Indian Rocks Beach	Y	8/17/22	72	40	1	0	31	0	0	0	0	0	37	35	0	0	0	0	0	100	84.7059	21.3	Upper	21.3	0	55	Y	72	85	Y	N
782	2022	2022-06-24	June	Cc	North	Indian Shores	N	8/24/22	2	0	2	0	0	0	0	0	0	1	2	0	0	0	0	0	0	0	0	24.15	Mid	13.25	10.9	57	Y	48	109	Y	N
783	2022	2022-06-24	June	Cc	Mid County	Madeira Beach	N	NA	0	NA	NA	NA	NA	NA	NA	NA	NA	NA	NA	NA	NA	NA	NA	NA	NA	0	0	37.32	Lower	10.1	NA	NA	Y	42	96	Y	N
784	2022	2022-06-24	June	Cc	North	Belleair Beach	Y	8/15/22	30	30	0	0	0	0	0	0	0	0	0	30	0	0	0	0	0	46.1538	24.1935	12.69	Mid	5.09	7.60	52	Y	65	124	Y	N
785	2022	2022-06-25	June	Cc	North	Clearwater	N	NA	0	NA	NA	NA	NA	NA	NA	NA	NA	NA	NA	NA	NA	NA	NA	NA	NA	0	0	90.55	Lower	20.35	70.20	55	Y	62	90	Y	N
786	2022	2022-06-25	June	Cc	North	Clearwater	Y	8/21/22	45	5	39	0	1	0	0	0	0	0	22	22	1	0	0	0	0	83.3333	54.878	21.29	Upper	20.49	0.8	57	Y	54	82	Y	N
787	2022	2022-06-25	June	Cc	North	Belleair Beach	Y	8/21/22	13	12	1	0	0	0	0	0	0	0	1	11	0	0	1	0	0	81.25	76.4706	14.59	Upper	10.1	4.49	57	Y	16	17	Y	N
788	2022	2022-06-25	June	Cc	North	Indian Rocks Beach	Y	8/19/22	5	5	0	0	0	0	0	0	0	0	5	0	0	0	0	0	0	6.66667	5.10204	19.6	Upper	21.4	-1.80	55	Y	75	98	Y	N
789	2022	2022-06-25	June	Cc	North	Belleair Beach	N	NA	0	NA	NA	NA	NA	NA	NA	NA	NA	NA	NA	NA	NA	NA	NA	NA	NA	0	0	13.59	Upper	18.08	-4.49	54	Y	121	160	Y	N
790	2022	2022-06-25	June	Cc	North	Belleair Shore	N	NA	0	NA	NA	NA	NA	NA	NA	NA	NA	NA	NA	NA	NA	NA	NA	NA	NA	0	0	12.4	Upper	8.9	3.50	54	Y	75	84	Y	N
791	2022	2022-06-26	June	Cc	Mid County	Treasure Island	N	NA	0	NA	NA	NA	NA	NA	NA	NA	NA	NA	NA	NA	NA	NA	NA	NA	NA	0	0	17.3	Upper	16.36	0.94	56	Y	56	98	Y	N
792	2022	2022-06-26	June	Cc	North	Belleair Shore	N	NA	0	NA	NA	NA	NA	NA	NA	NA	NA	NA	NA	NA	NA	NA	NA	NA	NA	0	0	14.85	Upper	13.01	1.84	53	Y	87	96	Y	N
793	2022	2022-06-26	June	Cc	Mid County	Redington Shores	Y	8/24/22	78	6	42	1	11	0	1	0	17	0	20	30	2	25	1	0	0	100	82.1053	68.83	Mid	23.85	NA	59	Y	78	95	Y	N
794	2022	2022-06-27	June	Cc	North	Clearwater	Y	8/17/22	18	11	7	0	0	0	0	0	0	0	7	11	0	0	0	0	0	23.6842	18	36.52	Upper	36.49	0.03	51	Y	76	100	Y	N
795	2022	2022-06-27	June	Cc	North	Belleair Shore	N	NA	0	NA	NA	NA	NA	NA	NA	NA	NA	NA	NA	NA	NA	NA	NA	NA	NA	0	0	12.77	Upper	11.7	NA	54	Y	108	112	Y	N
796	2022	2022-06-28	June	Cc	North	Indian Shores	N	NA	0	NA	NA	NA	NA	NA	NA	NA	NA	NA	NA	NA	NA	NA	NA	NA	NA	0	0	23.8	Mid	15.35	8.45	59	Y	27	102	Y	N
797	2022	2022-06-28	June	Cc	North	Belleair Shore	N	NA	0	NA	NA	NA	NA	NA	NA	NA	NA	NA	NA	NA	NA	NA	NA	NA	NA	0	0	13.49	Upper	11.03	2.46	NA	Y	79	85	Y	N
798	2022	2022-06-28	June	Cc	Mid County	Redington Beach	N	NA	0	NA	NA	NA	NA	NA	NA	NA	NA	NA	NA	NA	NA	NA	NA	NA	NA	0	0	18.55	Upper	17.85	0.70	NA	Y	78	83	Y	N
799	2022	2022-06-28	June	Cc	Mid County	Treasure Island	Y	8/19/22	35	35	0	0	0	0	0	0	0	0	0	35	0	0	0	0	0	46.6667	40.6977	24.04	Mid	14.49	9.55	52	Y	75	86	Y	N
800	2022	2022-06-28	June	Cc	Mid County	Redington Shores	N	NA	0	NA	NA	NA	NA	NA	NA	NA	NA	NA	NA	NA	NA	NA	NA	NA	NA	0	0	32.52	Upper	31.09	1.43	NA	Y	70	93	Y	N
801	2022	2022-06-29	June	Cc	North	Indian Shores	Y	8/22/22	46	32	0	1	0	11	0	2	0	0	10	21	1	13	0	0	1	56.0976	41.8182	24.78	Upper	26.6	-1.82	54	Y	82	110	Y	N
802	2022	2022-06-29	June	Cc	North	Indian Shores	N	NA	0	NA	NA	NA	NA	NA	NA	NA	NA	NA	NA	NA	NA	NA	NA	NA	NA	0	0	42.91	Mid	24.5	18.41	NA	Y	100	108	Y	N
803	2022	2022-06-29	June	Cc	North	Indian Rocks Beach	N	NA	0	NA	NA	NA	NA	NA	NA	NA	NA	NA	NA	NA	NA	NA	NA	NA	NA	0	0	19.55	Mid	12.2	7.35	NA	Y	86	91	Y	N
804	2022	2022-06-29	June	Cc	Mid County	Treasure Island	N	NA	0	NA	NA	NA	NA	NA	NA	NA	NA	NA	NA	NA	NA	NA	NA	NA	NA	0	0	16.05	Upper	13.49	2.56	57	Y	92	106	Y	N
805	2022	2022-06-29	June	Cc	Mid County	Treasure Island	N	NA	0	NA	NA	NA	NA	NA	NA	NA	NA	NA	NA	NA	NA	NA	NA	NA	NA	0	0	19.8	Upper	17.1	2.70	50	Y	69	72	Y	N
806	2022	2022-06-30	June	Cc	North	Indian Shores	Y	8/28/22	48	30	8	1	8	1	0	0	0	2	17	24	1	4	1	0	1	92.3077	41.7391	31.65	Upper	23.7	7.95	59	Y	52	115	Y	N
807	2022	2022-06-30	June	Cc	North	Indian Rocks Beach	Y	8/23/22	15	15	0	0	0	0	0	0	0	0	15	0	0	0	0	0	0	19.7368	17.8571	23.64	Upper	26.48	-2.84	54	Y	76	84	Y	N
808	2022	2022-06-30	June	Cc	North	Indian Shores	Y	8/21/22	12	9	0	1	1	1	0	0	0	0	9	0	1	1	0	0	1	13.3333	11.8812	28.1	Upper	31.2	-3.10	52	Y	90	101	Y	N
809	2022	2022-06-30	June	Cc	Mid County	Treasure Island	N	NA	0	NA	NA	NA	NA	NA	NA	NA	NA	NA	NA	NA	NA	NA	NA	NA	NA	0	0	16.78	Upper	13.98	2.80	NA	Y	98	105	Y	N
810	2022	2022-07-01	July	Cc	Mid County	Madeira Beach	Y	8/20/22	26	24	2	0	0	0	0	0	0	0	18	8	0	0	0	0	0	28.8889	22.0339	34.4	Upper	26.55	7.85	50	Y	90	118	Y	N
811	2022	2022-07-01	July	Cc	North	Clearwater	Y	8/24/22	12	12	0	0	0	0	0	0	0	0	0	12	0	0	0	0	0	9.30233	8.82353	22.07	Upper	19.59	2.48	54	Y	129	136	Y	N
812	2022	2022-07-01	July	Cc	Mid County	Treasure Island	Y	9/1/22	17	4	3	0	0	10	0	0	0	0	4	3	0	10	0	0	0	22.3684	21.7949	21.92	Upper	21.15	0.77	62	Y	76	78	Y	N
813	2022	2022-07-02	July	Cc	Mid County	Madeira Beach	Y	8/23/22	20	20	0	0	0	0	0	0	0	0	0	20	0	0	0	0	0	24.3902	23.2558	27.29	Upper	29.05	-1.76	52	Y	82	86	Y	N
814	2022	2022-07-02	July	Cc	North	Belleair Beach	N	NA	0	NA	NA	NA	NA	NA	NA	NA	NA	NA	NA	NA	NA	NA	NA	NA	NA	0	0	16.28	Mid	9.28	7.0	NA	Y	8	98	Y	N
815	2022	2022-07-02	July	Cc	Mid County	Madeira Beach	Y	8/23/22	77	57	1	18	1	0	0	0	0	0	60	0	0	2	0	0	15	79.3814	73.3333	25.16	Upper	21.96	3.20	52	Y	97	105	Y	N
816	2022	2022-07-03	July	Cc	North	Indian Shores	Y	8/28/22	26	22	2	0	1	1	0	0	0	0	16	9	0	1	0	0	0	31.3253	28.8889	24.43	Upper	24.43	0	56	Y	83	90	Y	N
817	2022	2022-07-03	July	Cc	Mid County	Redington Beach	N	NA	0	NA	NA	NA	NA	NA	NA	NA	NA	NA	NA	NA	NA	NA	NA	NA	NA	0	0	27.08	Upper	24.93	2.15	58	Y	58	61	Y	N
818	2022	2022-07-03	July	Cc	North	Belleair Shore	N	NA	0	NA	NA	NA	NA	NA	NA	NA	NA	NA	NA	NA	NA	NA	NA	NA	NA	0	0	11.29	Upper	9.12	NA	55	Y	73	87	Y	N
819	2022	2022-07-03	July	Cc	North	Clearwater	N	NA	0	NA	NA	NA	NA	NA	NA	NA	NA	NA	NA	NA	NA	NA	NA	NA	NA	0	0	29.7	Mid	19.6	10.10	NA	Y	128	133	Y	N
820	2022	2022-07-04	July	Cc	North	Indian Rocks Beach	N	NA	0	NA	NA	NA	NA	NA	NA	NA	NA	NA	NA	NA	NA	NA	NA	NA	NA	0	0	14.59	Upper	14.59	0.00	NA	Y	82	88	Y	N
821	2022	2022-07-04	July	Cc	Mid County	Madeira Beach	Y	8/28/22	50	12	24	11	3	0	0	0	0	0	23	12	0	2	0	2	11	89.2857	63.2911	38.32	Mid	14.41	23.91	55	Y	56	79	Y	Y
822	2022	2022-07-04	July	Cc	North	Clearwater	Y	8/24/22	57	37	15	0	3	2	0	0	0	0	45	10	0	2	0	0	0	67.0588	60.6383	51.76	Lower	14.22	37.54	51	Y	85	94	Y	N
823	2022	2022-07-04	July	Cc	North	Clearwater	N	NA	0	NA	NA	NA	NA	NA	NA	NA	NA	NA	NA	NA	NA	NA	NA	NA	NA	0	0	14.37	Upper	14.37	0	54	Y	75	79	Y	N
824	2022	2022-07-06	July	Cc	Mid County	Madeira Beach	Y	8/30/22	22	2	9	2	9	0	0	0	0	0	9	10	1	1	0	0	1	100	19.469	31.3	Upper	28.3	3.00	55	Y	22	113	Y	N
825	2022	2022-07-06	July	Cc	Mid County	Redington Shores	Y	9/2/22	73	6	56	8	0	0	1	2	0	1	11	12	39	4	0	0	7	100	78.4946	52.4	Upper	26.35	26.05	58	Y	73	93	Y	N
826	2022	2022-07-07	July	Cc	North	Clearwater	Y	9/3/22	43	22	9	4	8	0	0	0	0	0	12	23	1	6	0	0	1	84.3137	50	20.33	Mid	9.57	10.76	58	Y	51	86	Y	N
827	2022	2022-07-07	July	Cc	North	Belleair Shore	N	NA	0	NA	NA	NA	NA	NA	NA	NA	NA	NA	NA	NA	NA	NA	NA	NA	NA	0	0	15.51	Upper	13.91	NA	57	Y	122	159	Y	N
828	2022	2022-07-07	July	Cc	Mid County	Redington Beach	N	NA	0	NA	NA	NA	NA	NA	NA	NA	NA	NA	NA	NA	NA	NA	NA	NA	NA	0	0	18.26	Upper	17.26	NA	56	Y	8	92	Y	N
829	2022	2022-07-08	July	Cc	North	Clearwater	N	NA	0	NA	NA	NA	NA	NA	NA	NA	NA	NA	NA	NA	NA	NA	NA	NA	NA	0	0	25.11	Mid	14.48	10.63	NA	Y	8	106	Y	N
830	2022	2022-07-08	July	Cc	North	Indian Rocks Beach	N	NA	0	NA	NA	NA	NA	NA	NA	NA	NA	NA	NA	NA	NA	NA	NA	NA	NA	0	0	34.05	Mid	12.65	21.40	57	Y	16	90	Y	N
831	2022	2022-07-08	July	Cc	Mid County	Madeira Beach	N	NA	0	NA	NA	NA	NA	NA	NA	NA	NA	NA	NA	NA	NA	NA	NA	NA	NA	0	0	19.65	Upper	18.1	1.55	53	Y	87	96	Y	N
832	2022	2022-07-08	July	Cc	Mid County	Treasure Island	N	NA	0	NA	NA	NA	NA	NA	NA	NA	NA	NA	NA	NA	NA	NA	NA	NA	NA	0	0	19.99	Upper	16.62	3.37	53	Y	54	67	Y	N
833	2022	2022-07-08	July	Cc	Mid County	Redington Shores	N	NA	0	NA	NA	NA	NA	NA	NA	NA	NA	NA	NA	NA	NA	NA	NA	NA	NA	0	0	66.05	Lower	17.1	1.00	61	Y	60	90	Y	N
834	2022	2022-07-09	July	Cc	Mid County	Madeira Beach	Y	8/31/22	26	1	20	0	0	0	5	0	0	0	17	3	0	6	0	0	0	86.6667	25.4902	64.65	Lower	10.05	54.60	53	Y	30	102	Y	N
835	2022	2022-07-09	July	Cc	North	Indian Rocks Beach	Y	9/2/22	49	49	0	0	0	0	0	0	0	2	1	47	0	0	1	0	0	54.4444	46.6667	27.8	Mid	18.5	9.30	55	Y	90	105	Y	N
836	2022	2022-07-09	July	Cc	Mid County	Madeira Beach	N	9/3/22	4	4	0	0	0	0	0	0	0	0	0	4	0	0	0	0	0	0	0	28.2	Upper	28.2	0	56	Y	28	82	Y	N
837	2022	2022-07-10	July	Cc	North	Indian Shores	N	NA	0	NA	NA	NA	NA	NA	NA	NA	NA	NA	NA	NA	NA	NA	NA	NA	NA	0	0	30.84	Lower	9.49	21.35	NA	Y	11	105	Y	N
838	2022	2022-07-10	July	Cc	Mid County	Treasure Island	N	NA	0	NA	NA	NA	NA	NA	NA	NA	NA	NA	NA	NA	NA	NA	NA	NA	NA	0	0	22.9	Upper	21.5	1.40	NA	Y	71	75	Y	N
839	2022	2022-07-10	July	Cc	North	Belleair Beach	Y	9/2/22	21	20	0	0	1	0	0	0	0	0	1	20	0	0	0	0	0	28.7671	25.9259	17.3	Mid	10.1	7.20	54	Y	73	81	Y	N
840	2022	2022-07-11	July	Cc	Mid County	Treasure Island	Y	9/7/22	33	15	4	0	14	0	0	0	0	0	24	9	0	0	0	0	0	100	36.6667	87.04	Lower	11.66	75.38	58	Y	33	90	Y	N
841	2022	2022-07-11	July	Cc	North	Clearwater	Y	8/30/22	17	17	0	0	0	0	0	0	0	0	0	17	0	0	0	0	0	27.4194	21.7949	13.37	Upper	14.01	-0.64	50	Y	62	78	Y	N
842	2022	2022-07-12	July	Cc	Mid County	Madeira Beach	Y	9/1/22	10	10	0	0	0	0	0	0	0	0	0	10	0	0	0	0	0	12.3457	10.8696	23.59	Upper	26.14	-2.55	51	Y	81	92	Y	N
843	2022	2022-07-12	July	Cc	Mid County	Madeira Beach	N	NA	0	NA	NA	NA	NA	NA	NA	NA	NA	NA	NA	NA	NA	NA	NA	NA	NA	0	0	38.2	Lower	6.22	NA	53	Y	84	98	Y	Y
844	2022	2022-07-12	July	Cc	Mid County	Madeira Beach	Y	9/3/22	43	6	23	13	1	0	0	0	0	0	11	18	1	4	0	0	9	93.4783	48.8636	18.23	Mid	9.73	8.50	53	Y	46	88	Y	N
845	2022	2022-07-12	July	Cc	North	Belleair Shore	Y	9/2/22	16	1	15	0	0	0	0	0	0	0	0	16	0	0	0	0	0	16.6667	15.6863	12.05	Upper	8.47	3.58	52	Y	96	102	Y	N
846	2022	2022-07-12	July	Cc	North	Indian Rocks Beach	N	NA	0	NA	NA	NA	NA	NA	NA	NA	NA	NA	NA	NA	NA	NA	NA	NA	NA	0	0	14.74	Mid	7.25	7.49	56	Y	72	88	Y	N
847	2022	2022-07-13	July	Cc	North	Clearwater	N	NA	0	NA	NA	NA	NA	NA	NA	NA	NA	NA	NA	NA	NA	NA	NA	NA	NA	0	0	16.08	Upper	17.62	-1.54	NA	Y	16	74	Y	N
848	2022	2022-07-13	July	Cc	North	Belleair Shore	N	NA	0	NA	NA	NA	NA	NA	NA	NA	NA	NA	NA	NA	NA	NA	NA	NA	NA	0	0	12.01	Upper	8.86	3.15	58	Y	29	34	Y	N
849	2022	2022-07-13	July	Cc	North	Clearwater	N	NA	0	NA	NA	NA	NA	NA	NA	NA	NA	NA	NA	NA	NA	NA	NA	NA	NA	0	0	13.66	Upper	11.48	2.18	55	Y	101	104	Y	N
850	2022	2022-07-13	July	Cc	North	Indian Rocks Beach	N	NA	0	NA	NA	NA	NA	NA	NA	NA	NA	NA	NA	NA	NA	NA	NA	NA	NA	0	0	22.19	Upper	18.24	3.95	NA	Y	79	96	Y	N
851	2022	2022-07-13	July	Cc	North	Indian Rocks Beach	N	NA	0	NA	NA	NA	NA	NA	NA	NA	NA	NA	NA	NA	NA	NA	NA	NA	NA	0	0	23.26	Upper	22.2	1.06	56	Y	57	70	Y	N
852	2022	2022-07-14	July	Cc	Mid County	Redington Beach	N	NA	0	NA	NA	NA	NA	NA	NA	NA	NA	NA	NA	NA	NA	NA	NA	NA	NA	0	0	24.2	Upper	20.5	3.70	55	Y	79	92	Y	N
853	2022	2022-07-14	July	Cc	North	Indian Shores	N	NA	0	NA	NA	NA	NA	NA	NA	NA	NA	NA	NA	NA	NA	NA	NA	NA	NA	0	0	63.58	Upper	47.95	NA	55	Y	80	115	Y	N
854	2022	2022-07-14	July	Cc	North	Indian Shores	N	NA	0	NA	NA	NA	NA	NA	NA	NA	NA	NA	NA	NA	NA	NA	NA	NA	NA	0	0	25.87	Upper	21.9	3.97	55	Y	108	119	Y	N
855	2022	2022-07-15	July	Cc	North	Belleair Beach	N	9/6/22	3	1	0	0	2	0	0	0	0	0	2	1	0	0	0	0	0	0	0	23.24	Upper	22.3	0.94	53	Y	62	85	Y	N
856	2022	2022-07-15	July	Cc	Mid County	Redington Beach	N	NA	0	NA	NA	NA	NA	NA	NA	NA	NA	NA	NA	NA	NA	NA	NA	NA	NA	0	0	23.24	Upper	17.35	NA	55	Y	80	106	Y	N
857	2022	2022-07-17	July	Cc	Mid County	Treasure Island	N	NA	0	NA	NA	NA	NA	NA	NA	NA	NA	NA	NA	NA	NA	NA	NA	NA	NA	0	0	19.9	Upper	17.5	2.40	53	Y	95	114	Y	N
858	2022	2022-07-18	July	Cc	North	Belleair Shore	N	NA	0	NA	NA	NA	NA	NA	NA	NA	NA	NA	NA	NA	NA	NA	NA	NA	NA	0	0	12.42	Mid	8.22	4.20	NA	Y	86	94	Y	N
859	2022	2022-07-18	July	Cc	North	Indian Rocks Beach	Y	9/9/22	5	4	1	0	0	0	0	0	0	0	1	4	0	0	0	0	0	83.3333	4.09836	19.72	Upper	14.62	5.10	53	Y	6	122	Y	N
860	2022	2022-07-18	July	Cc	Mid County	Treasure Island	N	NA	0	NA	NA	NA	NA	NA	NA	NA	NA	NA	NA	NA	NA	NA	NA	NA	NA	0	0	22	Upper	16.7	5.30	53	Y	54	73	Y	N
861	2022	2022-07-19	July	Cc	North	Belleair Beach	N	NA	0	NA	NA	NA	NA	NA	NA	NA	NA	NA	NA	NA	NA	NA	NA	NA	NA	0	0	14.42	Upper	12.31	2.11	54	Y	107	160	Y	N
862	2022	2022-07-20	July	Cc	Mid County	Madeira Beach	N	NA	0	NA	NA	NA	NA	NA	NA	NA	NA	NA	NA	NA	NA	NA	NA	NA	NA	0	0	25.45	Lower	7.55	17.90	NA	Y	33	95	Y	N
863	2022	2022-07-20	July	Cc	Mid County	Treasure Island	N	NA	0	NA	NA	NA	NA	NA	NA	NA	NA	NA	NA	NA	NA	NA	NA	NA	NA	0	0	23.67	Upper	22.28	1.39	55	Y	67	73	Y	N
864	2022	2022-07-21	July	Cc	North	Belleair Shore	N	NA	0	NA	NA	NA	NA	NA	NA	NA	NA	NA	NA	NA	NA	NA	NA	NA	NA	0	0	14.17	Upper	12.9	NA	63	Y	54	101	Y	N
865	2022	2022-07-22	July	Cc	Mid County	Treasure Island	N	NA	0	NA	NA	NA	NA	NA	NA	NA	NA	NA	NA	NA	NA	NA	NA	NA	NA	0	0	107.61	Lower	27.36	80.25	NA	Y	34	82	Y	N
866	2022	2022-07-23	July	Cc	Mid County	Treasure Island	N	NA	0	NA	NA	NA	NA	NA	NA	NA	NA	NA	NA	NA	NA	NA	NA	NA	NA	0	0	29.12	Lower	7.51	NA	NA	Y	17	89	Y	N
867	2022	2022-07-23	July	Cc	North	Indian Shores	N	NA	0	NA	NA	NA	NA	NA	NA	NA	NA	NA	NA	NA	NA	NA	NA	NA	NA	0	0	22.67	Upper	24.77	-2.10	52	Y	52	102	Y	N
868	2022	2022-07-23	July	Cc	Mid County	Treasure Island	N	NA	0	NA	NA	NA	NA	NA	NA	NA	NA	NA	NA	NA	NA	NA	NA	NA	NA	0	0	20.11	Upper	14.3	5.81	NA	Y	10	89	Y	N
869	2022	2022-07-25	July	Cc	North	Belleair Shore	N	NA	0	NA	NA	NA	NA	NA	NA	NA	NA	NA	NA	NA	NA	NA	NA	NA	NA	0	0	9.4	Upper	8.35	1.05	NA	Y	108	125	Y	N
870	2022	2022-07-29	July	Cc	Mid County	Treasure Island	N	NA	0	NA	NA	NA	NA	NA	NA	NA	NA	NA	NA	NA	NA	NA	NA	NA	NA	0	0	33.14	Mid	15.6	17.54	56	Y	7	107	Y	N
871	2022	2022-07-29	July	Cc	Mid County	Treasure Island	N	NA	0	NA	NA	NA	NA	NA	NA	NA	NA	NA	NA	NA	NA	NA	NA	NA	NA	0	0	23.6	Upper	21.3	2.3	56	Y	58	77	Y	N
872	2022	2022-08-02	August	Cc	Mid County	Treasure Island	Y	10/9/22	19	15	4	0	0	0	0	0	0	0	19	0	0	0	0	0	0	100	19.3878	51.6	Mid	17.5	34.1	68	Y	19	98	Y	N
873	2022	2022-08-11	August	Cc	North	Clearwater	N	NA	0	NA	NA	NA	NA	NA	NA	NA	NA	NA	NA	NA	NA	NA	NA	NA	NA	0	0	16.22	Upper	14.4	1.82	NA	Y	8	41	Y	N
874	2022	2022-08-15	August	Cc	North	Clearwater	Y	10/17/22	26	26	0	0	0	0	0	0	0	0	9	17	0	0	0	0	0	76.4706	31.7073	23.1	Upper	16.1	7.0	63	Y	34	82	Y	N
875	2022	2022-05-23	May	Cc	Mid County	Redington Beach	N	NA	0	NA	NA	NA	NA	NA	NA	NA	NA	NA	NA	NA	NA	NA	NA	NA	NA	0	0	22.41	Mid	14.75	7.66	NA	Y	37	101	Y	N
876	2022	2022-05-27	May	Cc	Mid County	Treasure Island	N	NA	0	NA	NA	NA	NA	NA	NA	NA	NA	NA	NA	NA	NA	NA	NA	NA	NA	0	0	18.96	Mid	12.2	6.76	55	Y	68	85	Y	N
877	2022	2022-05-28	May	Cc	Mid County	Treasure Island	Y	7/20/22	38	32	2	0	0	4	0	0	0	0	0	32	0	6	0	0	0	33.0435	30.8943	29.74	Upper	27.45	2.29	53	Y	115	123	Y	N
878	2022	2022-05-29	May	Cc	North	Belleair Beach	Y	2022-07-23	34	4	15	0	0	2	0	10	3	0	0	0	34	0	0	0	0	41.9753	41.4634	24.32	Mid	11.29	13.03	NA	Y	81	82	Y	N
879	2022	2022-05-30	May	Cc	North	Indian Rocks Beach	Y	7/26/22	48	44	4	0	0	0	0	0	0	0	5	43	0	0	0	0	0	69.5652	63.1579	30.5	Mid	13.75	16.75	57	Y	69	76	Y	N
880	2022	2022-05-30	May	Cc	North	Indian Rocks Beach	Y	7/26/22	5	2	3	0	0	0	0	0	0	0	3	2	0	0	0	0	0	6.75676	5.68182	18.69	Upper	17.7	0.99	57	Y	74	88	Y	N
881	2022	2022-05-31	May	Cc	North	Indian Rocks Beach	N	7/25/22	3	3	0	0	0	0	0	0	0	0	0	3	0	0	0	0	0	0	0	23.99	Upper	23.99	0	55	Y	97	104	Y	N
882	2022	2022-06-03	June	Cc	North	Clearwater	Y	7/25/22	41	11	20	0	10	0	0	0	0	0	29	10	0	2	0	0	0	55.4054	51.8987	58.89	Upper	64.41	-5.52	52	Y	74	79	Y	N
883	2022	2022-06-08	June	Cc	Mid County	Madeira Beach	Y	7/26/22	20	20	0	0	0	0	0	0	0	0	0	20	0	0	0	0	0	21.2766	19.6078	19.59	Upper	17.66	1.93	48	Y	94	102	Y	N
884	2022	2022-06-08	June	Cc	Mid County	Treasure Island	N	NA	0	NA	NA	NA	NA	NA	NA	NA	NA	NA	NA	NA	NA	NA	NA	NA	NA	0	0	13.07	Upper	14.22	-1.15	NA	Y	89	109	Y	N
885	2022	2022-06-08	June	Cc	North	Belleair Beach	Y	7/29/22	11	11	0	0	0	0	0	0	0	1	1	10	0	0	0	0	0	11.9565	11.2245	13.28	Upper	19.3	-6.02	51	Y	92	98	Y	N
886	2022	2022-06-09	June	Cc	Mid County	Madeira Beach	N	NA	0	NA	NA	NA	NA	NA	NA	NA	NA	NA	NA	NA	NA	NA	NA	NA	NA	0	0	32.6	Upper	32.6	0	NA	Y	66	70	Y	N
887	2022	2022-06-09	June	Cc	Mid County	Madeira Beach	Y	7/31/22	104	0	26	74	1	0	0	3	0	0	0	18	5	64	1	0	16	100	92.0354	32	Upper	35.1	-3.1	52	Y	104	113	Y	N
888	2022	2022-06-13	June	Cc	North	Indian Shores	N	NA	0	NA	NA	NA	NA	NA	NA	NA	NA	NA	NA	NA	NA	NA	NA	NA	NA	0	0	46.16	Mid	23.8	22.36	NA	Y	84	101	Y	N
889	2022	2022-06-16	June	Cc	Mid County	Treasure Island	N	NA	0	NA	NA	NA	NA	NA	NA	NA	NA	NA	NA	NA	NA	NA	NA	NA	NA	0	0	22.13	Upper	23.89	-1.76	NA	Y	48	118	Y	N
890	2022	2022-06-16	June	Cc	North	Belleair Beach	N	8/3/22	4	4	0	0	0	0	0	0	0	0	0	4	0	0	0	0	0	0	0	16.7	Upper	18.6	-1.9	48	Y	78	86	Y	N
891	2022	2022-06-17	June	Cc	Mid County	Treasure Island	N	NA	0	NA	NA	NA	NA	NA	NA	NA	NA	NA	NA	NA	NA	NA	NA	NA	NA	0	0	22.35	Upper	21.25	1.10	NA	Y	81	84	Y	N
892	2022	2022-06-18	June	Cc	North	Belleair Shore	N	NA	0	NA	NA	NA	NA	NA	NA	NA	NA	NA	NA	NA	NA	NA	NA	NA	NA	0	0	19.06	Upper	19.06	0	NA	Y	61	67	Y	N
893	2022	2022-06-24	June	Cc	Mid County	Madeira Beach	Y	8/16/22	17	17	0	0	0	0	0	0	0	0	6	7	3	0	1	0	0	25	15.7407	27.57	Upper	30.5	-2.93	53	Y	68	108	Y	N
894	2022	2022-07-01	July	Cc	Mid County	Treasure Island	Y	8/27/22	16	0	2	11	2	0	1	0	0	0	0	0	0	11	0	0	5	18.6047	17.0213	17.14	Upper	20.22	-3.08	57	Y	86	94	Y	N
895	2022	2022-07-03	July	Cc	North	Belleair Shore	N	NA	0	NA	NA	NA	NA	NA	NA	NA	NA	NA	NA	NA	NA	NA	NA	NA	NA	0	0	8.2	Upper	8.2	0	NA	Y	81	90	Y	N
896	2022	2022-07-04	July	Cc	North	Indian Rocks Beach	N	NA	0	NA	NA	NA	NA	NA	NA	NA	NA	NA	NA	NA	NA	NA	NA	NA	NA	0	0	26.87	Mid	11.72	15.15	NA	Y	18	88	Y	N
897	2022	2022-07-04	July	Cc	North	Indian Rocks Beach	Y	9/1/22	25	23	2	0	0	0	0	0	0	0	3	21	0	0	1	0	0	80.6452	23.5849	28.37	Mid	14.51	13.86	59	Y	31	106	Y	N
898	2022	2022-07-07	July	Cc	Mid County	Treasure Island	N	NA	0	NA	NA	NA	NA	NA	NA	NA	NA	NA	NA	NA	NA	NA	NA	NA	NA	0	0	24.82	Upper	24.15	NA	NA	Y	33	85	Y	N
899	2022	2022-08-02	August	Cc	North	Clearwater	Y	9/24/22	54	47	7	0	0	0	0	0	0	1	20	8	23	2	1	0	0	60	52.9412	34.84	Upper	36.09	-1.25	53	Y	90	102	Y	N
900	2023	2023-04-26	April	Cc	North	Clearwater	N	NA	0	NA	NA	NA	NA	NA	NA	NA	NA	NA	NA	NA	NA	NA	NA	NA	NA	0	0	29.12	Upper	21.29	7.83	68	Y	13	120	Y	N
901	2023	2023-04-29	April	Cc	Mid County	Treasure Island	N	NA	0	NA	NA	NA	NA	NA	NA	NA	NA	NA	NA	NA	NA	NA	NA	NA	NA	0	0	9	Upper	12.56	-3.56	59	Y	124	136	Y	N
902	2023	2023-05-08	May	Cc	North	Clearwater	N	NA	0	NA	NA	NA	NA	NA	NA	NA	NA	NA	NA	NA	NA	NA	NA	NA	NA	0	0	94.87	Upper	26.86	NA	67	Y	112	146	Y	Y
903	2023	2023-05-10	May	Cc	North	Clearwater	N	NA	0	NA	NA	NA	NA	NA	NA	NA	NA	NA	NA	NA	NA	NA	NA	NA	NA	0	0	11.56	Upper	12.11	-0.55	57	Y	63	103	Y	N
904	2023	2023-05-12	May	Cc	Mid County	Madeira Beach	N	NA	0	NA	NA	NA	NA	NA	NA	NA	NA	NA	NA	NA	NA	NA	NA	NA	NA	0	0	27.54	Upper	25.55	1.99	55	Y	112	125	Y	N
905	2023	2023-05-14	May	Cc	Mid County	Redington Beach	N	NA	0	NA	NA	NA	NA	NA	NA	NA	NA	NA	NA	NA	NA	NA	NA	NA	NA	0	0	65.94	Upper	64.3	1.64	61	Y	79	91	Y	N
906	2023	2023-05-15	May	Cc	North	Indian Rocks Beach	Y	7/15/23	46	33	13	0	0	0	0	0	0	1	15	31	0	0	0	0	0	38.9831	38.3333	22.46	Upper	20.82	1.64	61	Y	118	120	Y	N
907	2023	2023-05-15	May	Cc	Mid County	Treasure Island	N	NA	0	NA	NA	NA	NA	NA	NA	NA	NA	NA	NA	NA	NA	NA	NA	NA	NA	0	0	12.02	Upper	10.98	1.04	65	Y	109	113	Y	N
908	2023	2023-05-15	May	Cc	North	Indian Shores	Y	7/15/23	69	3	53	13	0	0	0	0	0	0	34	21	14	0	0	0	1	65.7143	51.8797	30.76	Mid	14.5	16.26	61	Y	105	133	Y	N
909	2023	2023-05-16	May	Cc	Mid County	Madeira Beach	Y	7/14/23	5	4	1	0	0	0	0	0	0	0	2	3	0	0	0	0	0	55.5556	5.43478	27.1	Mid	13.82	13.28	59	Y	9	92	Y	N
910	2023	2023-05-16	May	Cc	Mid County	Redington Beach	Y	7/8/23	5	5	0	0	0	0	0	0	0	0	1	4	0	0	0	0	0	4.09836	3.84615	23.41	Upper	21.76	1.65	53	Y	122	130	Y	N
911	2023	2023-05-17	May	Cc	North	Indian Shores	Y	7/22/23	6	6	0	0	0	0	0	0	0	0	0	6	0	0	0	0	0	5.30973	5.21739	27.25	Upper	25.35	1.90	66	Y	113	115	Y	N
912	2023	2023-05-17	May	Cc	North	Indian Shores	Y	7/18/23	20	4	9	7	0	0	0	0	0	0	9	4	0	2	0	0	5	100	21.0526	25.8	Mid	11.85	13.95	62	Y	20	95	Y	N
913	2023	2023-05-17	May	Cc	North	Indian Rocks Beach	Y	7/15/23	21	13	5	0	3	0	0	0	0	0	9	11	1	0	0	0	0	21.875	21	18.65	Upper	20.4	-1.75	59	Y	96	100	Y	N
914	2023	2023-05-18	May	Cc	Mid County	Treasure Island	N	NA	0	NA	NA	NA	NA	NA	NA	NA	NA	NA	NA	NA	NA	NA	NA	NA	NA	0	0	18.67	Upper	17.19	1.48	56	Y	63	69	Y	N
915	2023	2023-05-20	May	Cc	North	Indian Rocks Beach	Y	7/17/23	14	11	2	0	1	0	0	0	0	0	4	9	0	0	1	0	0	77.7778	13.2075	18.31	Mid	11.62	6.69	58	Y	18	106	Y	N
916	2023	2023-05-21	May	Cc	North	Clearwater	Y	7/18/23	29	18	10	0	0	1	0	0	0	0	26	0	0	3	0	0	0	25.8929	24.7863	21.18	Mid	13.51	7.67	58	Y	112	117	Y	N
917	2023	2023-05-21	May	Cc	North	Clearwater	N	NA	0	NA	NA	NA	NA	NA	NA	NA	NA	NA	NA	NA	NA	NA	NA	NA	NA	0	0	19.7	Upper	18.1	1.6	58	Y	102	117	Y	N
918	2023	2023-05-22	May	Cc	North	Clearwater	Y	7/23/23	23	10	10	0	0	0	0	3	0	0	11	9	0	3	0	0	0	19.1667	17.8295	25.96	Upper	24.51	1.45	62	Y	120	129	Y	N
919	2023	2023-05-22	May	Cc	North	Clearwater	N	NA	0	NA	NA	NA	NA	NA	NA	NA	NA	NA	NA	NA	NA	NA	NA	NA	NA	0	0	17.44	Upper	18.51	-1.07	56	Y	124	130	Y	N
920	2023	2023-05-23	May	Cc	Mid County	Treasure Island	Y	7/18/23	Unk	Unk	Unk	0	Unk	0	2	0	0	1	Unk	Unk	0	5	0	0	0	Unk	Unk	56.19	Mid	21.4	34.79	56	Y	40	110	Y	N
921	2023	2023-05-24	May	Cc	North	Clearwater	Y	7/22/23	91	80	11	0	0	0	0	0	0	0	76	0	2	13	0	0	0	89.2157	82.7273	20.19	Upper	14.2	5.99	59	Y	102	110	Y	N
922	2023	2023-05-24	May	Cc	North	Indian Shores	Y	7/20/23	55	35	18	0	2	0	0	0	0	0	11	42	0	0	1	1	0	100	47.4138	29.02	Mid	15.9	13.12	57	Y	55	116	Y	N
923	2023	2023-05-25	May	Cc	North	Indian Rocks Beach	Y	7/21/23	60	36	24	0	0	0	0	0	0	0	31	16	12	0	0	1	0	47.619	45.4545	18.45	Upper	19.25	-0.80	57	Y	126	132	Y	N
924	2023	2023-05-25	May	Cc	North	Indian Rocks Beach	Y	7/20/23	15	15	0	0	0	0	0	0	0	0	15	0	0	0	0	0	0	23.8095	17.2414	12.52	Upper	11.03	1.49	56	Y	63	87	Y	N
925	2023	2023-05-26	May	Cc	North	Indian Shores	Y	7/23/23	11	8	3	0	0	0	0	0	0	0	4	7	0	0	0	0	0	17.7419	10.4762	41.23	Mid	19.91	NA	58	Y	62	105	Y	Y
926	2023	2023-05-26	May	Cc	Mid County	Madeira Beach	N	NA	0	NA	NA	NA	NA	NA	NA	NA	NA	NA	NA	NA	NA	NA	NA	NA	NA	0	0	26.46	Upper	22.76	3.7	62	Y	62	122	Y	N
927	2023	2023-05-26	May	Cc	Mid County	Madeira Beach	Y	7/22/23	54	14	18	7	15	0	0	0	0	0	32	14	1	0	0	0	7	55.6701	52.9412	30.79	Upper	29.87	0.92	57	Y	97	102	Y	N
928	2023	2023-05-28	May	Cc	Mid County	Treasure Island	N	NA	0	NA	NA	NA	NA	NA	NA	NA	NA	NA	NA	NA	NA	NA	NA	NA	NA	0	0	10.21	Upper	14.15	-3.94	51	Y	95	101	Y	N
929	2023	2023-05-28	May	Cc	Mid County	Treasure Island	N	NA	0	NA	NA	NA	NA	NA	NA	NA	NA	NA	NA	NA	NA	NA	NA	NA	NA	0	0	17.22	Upper	11.65	5.57	Unk	Y	70	71	Y	N
930	2023	2023-05-29	May	Cc	North	Clearwater	Y	7/29/23	10	10	0	0	0	0	0	0	0	0	0	10	0	0	0	0	0	25.641	9.25926	32.33	Mid	18.91	13.42	61	Y	39	108	Y	N
931	2023	2023-05-29	May	Cc	Mid County	Redington Beach	N	NA	0	NA	NA	NA	NA	NA	NA	NA	NA	NA	NA	NA	NA	NA	NA	NA	NA	0	0	27.47	Mid	16.74	NA	62	Y	9	99	Y	N
932	2023	2023-05-29	May	Cc	North	Indian Shores	Y	7/24/23	78	58	18	1	0	0	0	1	0	3	18	54	0	5	0	1	0	67.8261	66.1017	30.49	Upper	32.09	-1.60	56	Y	115	118	Y	N
933	2023	2023-05-30	May	Cc	North	Indian Shores	Y	7/22/23	97	6	2	15	8	64	2	0	0	0	8	5	2	78	0	0	4	100	100	40.54	Upper	38.31	2.23	53	Y	97	97	Y	N
934	2023	2023-05-30	May	Cc	North	Indian Shores	N	NA	0	NA	NA	NA	NA	NA	NA	NA	NA	NA	NA	NA	NA	NA	NA	NA	NA	0	0	47.4	Upper	20.25	NA	59	Y	33	99	Y	N
935	2023	2023-05-30	May	Cc	North	Belleair Shore	N	7/21/23	3	0	0	0	0	3	0	0	0	0	0	0	0	1	2	0	0	0	0	22.94	Mid	19.4	NA	51	Y	117	134	Y	N
936	2023	2023-05-30	May	Cc	North	Indian Rocks Beach	Y	7/24/23	64	8	36	0	8	0	0	12	0	0	19	16	28	1	0	0	0	62.7451	56.1404	18.41	Upper	20.81	-2.4	57	Y	102	114	Y	N
937	2023	2023-05-31	May	Cc	North	Belleair Shore	Y	7/20/23	19	9	3	0	6	0	0	1	0	0	7	7	0	5	0	0	0	16.5217	13.3803	27.78	Upper	22.57	NA	50	Y	115	142	Y	N
938	2023	2023-05-31	May	Cc	North	Indian Rocks Beach	Y	7/21/23	21	12	8	0	1	0	0	0	0	1	9	11	0	0	1	0	0	41.1765	16.8	20.54	Upper	22.64	-2.10	51	Y	51	125	Y	N
939	2023	2023-06-01	June	Cc	North	Clearwater	N	NA	0	NA	NA	NA	NA	NA	NA	NA	NA	NA	NA	NA	NA	NA	NA	NA	NA	0	0	15.45	Upper	17.8	-2.35	57	Y	125	133	Y	N
940	2023	2023-06-01	June	Cc	Mid County	Redington Beach	Y	7/26/23	18	18	0	0	0	0	0	0	0	0	0	18	0	0	0	0	0	22.5	15.5172	16.92	Mid	16.25	3.54	55	Y	80	116	Y	N
941	2023	2023-06-02	June	Cc	Mid County	Madeira Beach	N	7/24/23	2	2	0	0	0	0	0	0	0	0	0	2	0	0	0	0	0	0	0	12.25	Upper	9.65	2.60	52	Y	117	161	Y	N
942	2023	2023-06-02	June	Cc	North	Belleair Beach	N	NA	0	NA	NA	NA	NA	NA	NA	NA	NA	NA	NA	NA	NA	NA	NA	NA	NA	0	0	7.92	Upper	8.74	-0.82	58	Y	131	136	Y	N
943	2023	2023-06-03	June	Cc	North	Indian Shores	N	NA	0	NA	NA	NA	NA	NA	NA	NA	NA	NA	NA	NA	NA	NA	NA	NA	NA	0	0	32.5	Upper	30	2.50	Unk	Y	18	85	Y	N
944	2023	2023-06-03	June	Cc	North	Clearwater	N	NA	0	NA	NA	NA	NA	NA	NA	NA	NA	NA	NA	NA	NA	NA	NA	NA	NA	0	0	24.74	Upper	24.74	0.0	56	Y	117	130	Y	N
945	2023	2023-06-04	June	Cc	Mid County	Treasure Island	N	NA	0	NA	NA	NA	NA	NA	NA	NA	NA	NA	NA	NA	NA	NA	NA	NA	NA	0	0	15.75	Upper	13.12	2.63	53	Y	112	133	Y	N
946	2023	2023-06-05	June	Cc	Mid County	Madeira Beach	N	NA	0	NA	NA	NA	NA	NA	NA	NA	NA	NA	NA	NA	NA	NA	NA	NA	NA	0	0	27.78	Upper	26.32	1.46	55	Y	76	77	Y	N
947	2023	2023-06-05	June	Cc	North	Indian Rocks Beach	N	NA	0	NA	NA	NA	NA	NA	NA	NA	NA	NA	NA	NA	NA	NA	NA	NA	NA	0	0	44.93	Mid	11.85	NA	Unk	Y	24	89	Y	N
948	2023	2023-06-06	June	Cc	North	Indian Shores	Y	7/31/23	15	12	3	0	0	0	0	0	0	1	3	8	3	0	1	0	0	100	12.5	29	Mid	12.2	16.80	55	Y	15	120	Y	N
949	2023	2023-06-07	June	Cc	Mid County	Madeira Beach	Y	8/4/23	30	9	21	0	0	0	0	0	0	0	20	9	0	0	1	0	0	100	32.967	28.68	Mid	15.14	13.54	58	Y	30	91	Y	N
950	2023	2023-06-08	June	Cc	Mid County	Madeira Beach	Y	7/31/23	33	32	1	0	0	0	0	0	0	0	7	25	0	0	0	1	0	57.8947	27.9661	72.09	Mid	14.11	NA	53	Y	57	118	Y	N
951	2023	2023-06-08	June	Cc	Mid County	Redington Beach	N	NA	0	NA	NA	NA	NA	NA	NA	NA	NA	NA	NA	NA	NA	NA	NA	NA	NA	0	0	26.72	Upper	23.4	3.32	52	Y	106	110	Y	N
952	2023	2023-06-08	June	Cc	Mid County	Treasure Island	N	NA	0	NA	NA	NA	NA	NA	NA	NA	NA	NA	NA	NA	NA	NA	NA	NA	NA	0	0	8.31	Upper	8.31	0.0	55	Y	105	116	Y	N
953	2023	2023-06-09	June	Cc	North	Indian Rocks Beach	N	NA	0	NA	NA	NA	NA	NA	NA	NA	NA	NA	NA	NA	NA	NA	NA	NA	NA	0	0	20.3	Upper	20.5	-0.20	Unk	Y	111	121	Y	N
954	2023	2023-06-10	June	Cc	North	Indian Shores	N	NA	0	NA	NA	NA	NA	NA	NA	NA	NA	NA	NA	NA	NA	NA	NA	NA	NA	0	0	29.51	Upper	33.8	-4.29	52	Y	96	105	Y	Y
955	2023	2023-06-10	June	Cc	Mid County	Madeira Beach	N	NA	0	NA	NA	NA	NA	NA	NA	NA	NA	NA	NA	NA	NA	NA	NA	NA	NA	0	0	26.74	Mid	15.02	11.72	52	Y	39	76	Y	N
956	2023	2023-06-10	June	Cc	North	Indian Shores	N	NA	0	NA	NA	NA	NA	NA	NA	NA	NA	NA	NA	NA	NA	NA	NA	NA	NA	0	0	28.81	Mid	12.98	15.83	52	Y	32	127	Y	N
957	2023	2023-06-10	June	Cc	North	Indian Rocks Beach	N	NA	0	NA	NA	NA	NA	NA	NA	NA	NA	NA	NA	NA	NA	NA	NA	NA	NA	0	0	22.38	Mid	11.08	11.30	51	Y	23	111	Y	N
958	2023	2023-06-11	June	Cc	North	Indian Shores	N	NA	0	NA	NA	NA	NA	NA	NA	NA	NA	NA	NA	NA	NA	NA	NA	NA	NA	0	0	26.73	Upper	24.26	2.47	52	Y	83	90	Y	N
959	2023	2023-06-11	June	Cc	Mid County	Redington Beach	Y	8/4/23	73	61	12	0	0	0	0	0	0	0	21	52	0	0	0	0	0	100	89.0244	18.6	Mid	17.4	NA	54	Y	73	82	Y	N
960	2023	2023-06-11	June	Cc	North	Clearwater	N	NA	0	NA	NA	NA	NA	NA	NA	NA	NA	NA	NA	NA	NA	NA	NA	NA	NA	0	0	14.24	Upper	12.53	1.71	54	Y	64	78	Y	N
961	2023	2023-06-12	June	Cc	North	Indian Rocks Beach	Y	8/2/23	32	29	1	0	2	0	0	0	0	0	2	30	0	0	0	0	0	34.0426	26.8908	19.95	Upper	23.42	-3.47	51	Y	94	119	Y	N
962	2023	2023-06-12	June	Cc	North	Indian Shores	N	NA	0	NA	NA	NA	NA	NA	NA	NA	NA	NA	NA	NA	NA	NA	NA	NA	NA	0	0	26.36	Mid	12.81	13.55	54	Y	13	107	Y	N
963	2023	2023-06-12	June	Cc	Mid County	Madeira Beach	N	NA	0	NA	NA	NA	NA	NA	NA	NA	NA	NA	NA	NA	NA	NA	NA	NA	NA	0	0	24.97	Upper	24.07	0.90	51	Y	118	127	Y	N
964	2023	2023-06-12	June	Cc	North	Indian Shores	N	NA	0	NA	NA	NA	NA	NA	NA	NA	NA	NA	NA	NA	NA	NA	NA	NA	NA	0	0	27.15	Mid	13.1	14.05	54	Y	19	96	Y	Y
965	2023	2023-06-12	June	Cc	North	Clearwater	N	NA	0	NA	NA	NA	NA	NA	NA	NA	NA	NA	NA	NA	NA	NA	NA	NA	NA	0	0	9.53	Upper	8.53	1.00	55	Y	21	102	Y	N
966	2023	2023-06-13	June	Cc	North	Indian Rocks Beach	N	8/2/23	2	2	0	0	0	0	0	0	0	0	0	2	0	0	0	0	0	0	0	18.57	Upper	17.8	0.77	50	Y	129	134	Y	N
967	2023	2023-06-13	June	Cc	North	Indian Rocks Beach	N	NA	0	NA	NA	NA	NA	NA	NA	NA	NA	NA	NA	NA	NA	NA	NA	NA	NA	0	0	12.68	Upper	14.07	-1.39	51	Y	109	115	Y	N
968	2023	2023-06-14	June	Cc	North	Clearwater	N	NA	0	NA	NA	NA	NA	NA	NA	NA	NA	NA	NA	NA	NA	NA	NA	NA	NA	0	0	25.43	Upper	20.44	4.99	50	Y	74	81	Y	N
969	2023	2023-06-14	June	Cc	Mid County	North Redington Beach	Y	8/5/23	56	56	0	0	0	0	0	0	0	0	0	56	0	0	0	0	0	55.4455	52.8302	24.27	Mid	13.65	NA	52	Y	101	106	Y	N
970	2023	2023-06-14	June	Cc	North	Clearwater	Y	8/7/23	23	22	1	0	0	0	0	0	0	0	1	22	0	0	0	0	0	19.8276	18.6992	13.35	Upper	13.35	0	54	Y	116	123	Y	N
971	2023	2023-06-15	June	Cc	North	Clearwater	N	NA	0	NA	NA	NA	NA	NA	NA	NA	NA	NA	NA	NA	NA	NA	NA	NA	NA	0	0	10.72	Upper	12.34	-1.62	52	Y	111	118	Y	N
972	2023	2023-06-16	June	Cc	North	Clearwater	Y	8/11/23	11	6	1	0	4	0	0	0	0	0	5	6	0	0	0	0	0	100	11.4583	12.1	Upper	8.9	3.20	56	Y	11	96	Y	N
973	2023	2023-06-17	June	Cc	Mid County	Redington Beach	Y	8/4/23	16	7	4	0	5	0	0	0	0	0	8	8	0	0	0	0	0	29.0909	17.9775	10.1	Upper	11.95	-1.85	48	Y	55	89	Y	N
974	2023	2023-06-17	June	Cc	North	Clearwater	N	NA	0	NA	NA	NA	NA	NA	NA	NA	NA	NA	NA	NA	NA	NA	NA	NA	NA	0	0	11.31	Mid	6.61	4.70	47	Y	72	102	Y	N
975	2023	2023-06-18	June	Cc	Mid County	Treasure Island	N	NA	0	NA	NA	NA	NA	NA	NA	NA	NA	NA	NA	NA	NA	NA	NA	NA	NA	0	0	11.71	Mid	10.98	NA	54	Y	85	164	Y	N
976	2023	2023-06-19	June	Cc	North	Indian Rocks Beach	Y	8/9/23	47	39	0	2	4	2	0	0	0	0	31	12	0	2	0	0	2	45.1923	43.5185	19.9	Upper	18.58	1.32	51	Y	104	108	Y	N
977	2023	2023-06-19	June	Cc	Mid County	Madeira Beach	Y	8/7/23	16	14	2	0	0	0	0	0	0	0	6	10	0	0	0	0	0	14.9533	14.5455	11.53	Mid	10.46	NA	49	Y	107	110	Y	N
978	2023	2023-06-19	June	Cc	Mid County	Madeira Beach	N	8/7/23	3	2	1	0	0	0	0	0	0	0	0	2	0	0	1	0	0	0	0	18.45	Upper	14.12	4.33	49	Y	105	111	Y	N
979	2023	2023-06-20	June	Cc	North	Indian Shores	Y	8/10/23	92	12	28	52	0	0	0	0	0	0	0	39	11	21	0	0	21	80	75.4098	40.75	Upper	27.53	NA	51	Y	115	122	Y	N
980	2023	2023-06-20	June	Cc	Mid County	Madeira Beach	Y	8/7/23	20	19	1	0	0	0	0	0	0	1	1	16	2	1	0	0	0	28.169	19.0476	24.4	Upper	18.55	5.85	48	Y	71	105	Y	N
981	2023	2023-06-20	June	Cc	North	Indian Shores	Y	8/12/23	51	24	20	0	7	0	0	0	0	1	40	11	0	0	0	0	0	47.6636	46.789	22.25	Upper	20.71	1.54	53	Y	107	109	Y	N
982	2023	2023-06-20	June	Cc	Mid County	Treasure Island	Y	8/10/23	Unk	Unk	Unk	0	0	0	0	0	0	1	Unk	Unk	0	0	0	0	0	Unk	Unk	14.2	Mid	9.3	4.90	51	Y	9	130	Y	N
983	2023	2023-06-20	June	Cc	North	Indian Rocks Beach	N	NA	0	NA	NA	NA	NA	NA	NA	NA	NA	NA	NA	NA	NA	NA	NA	NA	NA	0	0	8.59	Upper	9.6	-1.01	49	Y	30	84	Y	N
984	2023	2023-06-20	June	Cc	Mid County	Treasure Island	Y	8/9/23	35	7	27	0	1	0	0	0	0	0	19	17	0	0	0	0	0	100	33.3333	61.41	Lower	8.72	52.69	50	Y	35	105	Y	N
985	2023	2023-06-21	June	Cc	North	Indian Shores	Y	8/10/23	35	5	30	0	0	0	0	0	0	0	21	13	1	0	0	0	0	42.6829	36.4583	35.27	Upper	33.34	1.93	50	Y	82	96	Y	N
986	2023	2023-06-21	June	Cc	North	Indian Rocks Beach	N	NA	0	NA	NA	NA	NA	NA	NA	NA	NA	NA	NA	NA	NA	NA	NA	NA	NA	0	0	9.24	Upper	8.08	1.16	52	Y	69	143	Y	Y
987	2023	2023-06-21	June	Cc	Mid County	Treasure Island	Y	8/9/23	32	0	32	0	0	0	0	0	0	0	1	31	0	0	0	0	0	33.3333	27.5862	13.46	Upper	16.94	-3.48	49	Y	96	116	Y	N
988	2023	2023-06-22	June	Cc	Mid County	Madeira Beach	N	8/17/23	4	2	2	0	0	0	0	0	0	0	2	2	1	0	0	0	0	0	0	22.9	Mid	14.52	NA	56	Y	4	116	Y	N
989	2023	2023-06-22	June	Cc	North	Clearwater	Y	8/10/23	21	13	8	0	0	0	0	0	0	0	12	2	7	0	0	0	0	28	22.1053	13.28	Upper	17.56	-4.28	49	Y	75	95	Y	Y
990	2023	2023-06-22	June	Cc	North	Indian Shores	Y	8/10/23	60	7	43	0	10	0	0	0	0	6	56	4	0	0	0	0	0	60.6061	52.6316	27.55	Upper	24.33	3.22	49	Y	99	114	Y	N
991	2023	2023-06-22	June	Cc	North	Indian Rocks Beach	N	8/11/23	3	1	2	0	0	0	0	0	0	0	2	1	0	0	0	0	0	0	0	17.61	Mid	9.33	8.28	50	Y	37	75	Y	N
992	2023	2023-06-22	June	Cc	North	Indian Rocks Beach	N	NA	0	NA	NA	NA	NA	NA	NA	NA	NA	NA	NA	NA	NA	NA	NA	NA	NA	0	0	19.82	Mid	9.85	9.97	52	Y	9	62	Y	N
993	2023	2023-06-22	June	Cc	North	Indian Rocks Beach	Y	8/10/23	30	3	27	0	0	0	0	0	0	0	30	0	0	0	0	0	0	29.1262	27.7778	13.66	Upper	11.68	1.98	49	Y	103	108	Y	N
994	2023	2023-06-23	June	Cc	North	Indian Shores	N	NA	0	NA	NA	NA	NA	NA	NA	NA	NA	NA	NA	NA	NA	NA	NA	NA	NA	0	0	21.95	Upper	20.7	1.25	52	Y	87	90	Y	Y
995	2023	2023-06-23	June	Cc	North	Clearwater	Y	8/10/23	58	5	49	0	4	0	0	0	0	0	50	3	0	5	0	0	0	84.058	76.3158	12.99	Upper	18.59	-5.60	48	Y	69	76	Y	N
996	2023	2023-06-23	June	Cc	Mid County	Redington Beach	N	NA	0	NA	NA	NA	NA	NA	NA	NA	NA	NA	NA	NA	NA	NA	NA	NA	NA	0	0	9.67	Lower	7.99	NA	50	Y	95	111	Y	N
997	2023	2023-06-23	June	Cc	Mid County	Redington Shores	Y	8/16/23	35	0	3	21	3	0	5	3	0	0	7	0	18	6	0	0	4	53.8462	26.7176	46.66	Mid	16.56	NA	54	Y	65	131	Y	Y
998	2023	2023-06-23	June	Cc	Mid County	Treasure Island	Y	8/10/23	45	22	23	0	0	0	0	0	0	0	24	21	0	0	0	0	0	73.7705	48.913	18.06	Upper	14.71	3.35	48	Y	61	92	Y	N
999	2023	2023-06-24	June	Cc	North	Indian Shores	Y	8/13/23	59	14	11	3	8	7	1	15	0	3	30	11	0	12	5	0	1	100	40.9722	20.84	Lower	6.78	14.06	50	Y	59	144	Y	N
1000	2023	2023-06-24	June	Cc	North	Clearwater	Y	8/14/23	103	9	53	29	10	0	2	0	0	0	50	20	0	23	0	2	8	98.0952	84.4262	39.44	Mid	22.1	17.34	51	Y	105	122	Y	Y
1001	2023	2023-06-24	June	Cc	North	Clearwater	Y	8/11/23	50	24	26	0	0	0	0	0	0	0	2	24	9	15	0	0	0	63.2911	53.7634	26.5	Upper	27.88	-1.38	48	Y	79	93	Y	N
1002	2023	2023-06-24	June	Cc	North	Clearwater	Y	8/17/23	32	19	8	0	5	0	0	0	0	0	12	18	1	1	0	0	0	33.6842	30.7692	15.19	Upper	14.74	0.45	54	Y	95	104	Y	N
1003	2023	2023-06-25	June	Cc	North	Indian Shores	Y	8/14/23	61	19	29	0	0	2	11	0	0	0	19	17	11	13	1	0	0	70.1149	58.0952	20.13	Upper	20.13	0	50	Y	87	105	Y	N
1004	2023	2023-06-25	June	Cc	North	Belleair Beach	N	NA	0	NA	NA	NA	NA	NA	NA	NA	NA	NA	NA	NA	NA	NA	NA	NA	NA	0	0	13.1	Upper	14.89	-1.79	46	Y	89	95	Y	N
1005	2023	2023-06-25	June	Cc	Mid County	Treasure Island	Y	8/15/23	50	2	42	0	2	4	0	0	0	0	4	0	36	9	1	0	0	43.4783	42.3729	60.6	Mid	23.26	37.34	51	Y	115	118	Y	N
1006	2023	2023-06-25	June	Cc	North	Clearwater	N	8/9/23	4	4	0	0	0	0	0	0	0	0	0	4	0	0	0	0	0	0	0	15.76	Upper	17.47	-1.71	48	Y	96	117	Y	N
1007	2023	2023-06-25	June	Cc	North	Belleair Shore	N	8/13/23	2	2	0	0	0	0	0	0	0	0	0	2	0	0	0	0	0	0	0	9.14	Upper	7.96	1.18	49	Y	45	60	Y	N
1008	2023	2023-06-25	June	Cc	North	Clearwater	N	NA	0	NA	NA	NA	NA	NA	NA	NA	NA	NA	NA	NA	NA	NA	NA	NA	NA	0	0	14.29	Upper	17.93	-3.64	48	Y	119	124	Y	N
1009	2023	2023-06-25	June	Cc	North	Clearwater	N	NA	0	NA	NA	NA	NA	NA	NA	NA	NA	NA	NA	NA	NA	NA	NA	NA	NA	0	0	11.34	Upper	16.53	-5.19	48	Y	65	104	Y	N
1010	2023	2023-06-25	June	Cc	North	Clearwater	N	NA	0	NA	NA	NA	NA	NA	NA	NA	NA	NA	NA	NA	NA	NA	NA	NA	NA	0	0	9.55	Upper	6.94	2.61	47	Y	16	16	Y	N
1011	2023	2023-06-26	June	Cc	North	Indian Shores	N	8/16/23	2	0	2	0	0	0	0	0	0	0	2	0	0	0	0	0	0	0	0	24.52	Upper	19.8	4.72	Unk	Y	99	105	Y	N
1012	2023	2023-06-27	June	Cc	Mid County	Madeira Beach	Y	8/19/23	40	1	15	23	0	0	0	1	0	0	15	0	0	5	0	0	20	64.5161	56.338	26.25	Upper	21.85	4.40	53	Y	62	71	Y	N
1013	2023	2023-06-28	June	Cc	North	Clearwater	Y	8/14/23	62	9	45	0	8	0	0	0	0	1	47	8	6	1	0	0	0	100	54.8673	27.61	Upper	18.79	8.82	47	Y	62	113	Y	N
1014	2023	2023-06-28	June	Cc	Mid County	Redington Shores	Y	8/17/23	54	28	20	0	3	0	3	0	0	1	50	0	0	4	0	0	0	70.1299	60.6742	30.85	Lower	2.93	27.92	50	Y	77	89	Y	N
1015	2023	2023-06-29	June	Cc	North	Indian Shores	N	NA	0	NA	NA	NA	NA	NA	NA	NA	NA	NA	NA	NA	NA	NA	NA	NA	NA	0	0	21.64	Upper	14.95	6.69	Unk	Y	29	36	Y	N
1016	2023	2023-06-30	June	Cc	North	Indian Shores	N	NA	0	NA	NA	NA	NA	NA	NA	NA	NA	NA	NA	NA	NA	NA	NA	NA	NA	0	0	17.29	Mid	7.28	10.01	53	Y	80	87	Y	N
1017	2023	2023-06-30	June	Cc	Mid County	Treasure Island	Y	8/20/23	23	3	20	0	0	0	0	0	0	0	11	12	0	0	0	0	0	32.3944	26.4368	33.54	Upper	31.49	2.05	51	Y	71	87	Y	N
1018	2023	2023-07-01	July	Cc	North	Indian Rocks Beach	Y	8/23/23	13	9	1	1	2	0	0	0	0	1	4	7	0	2	0	0	0	19.403	13	22.32	Mid	14.87	7.45	53	Y	67	100	Y	N
1019	2023	2023-07-01	July	Cc	Mid County	Redington Beach	N	NA	0	NA	NA	NA	NA	NA	NA	NA	NA	NA	NA	NA	NA	NA	NA	NA	NA	0	0	24.93	Upper	23.45	NA	54	Y	103	113	Y	N
1020	2023	2023-07-02	July	Cc	North	Belleair Shore	N	NA	0	NA	NA	NA	NA	NA	NA	NA	NA	NA	NA	NA	NA	NA	NA	NA	NA	0	0	12.38	Upper	16.7	-4.32	52	Y	89	92	Y	N
1021	2023	2023-07-02	July	Cc	Mid County	Treasure Island	N	NA	0	NA	NA	NA	NA	NA	NA	NA	NA	NA	NA	NA	NA	NA	NA	NA	NA	0	0	18.58	Upper	16.61	1.97	51	Y	89	96	Y	N
1022	2023	2023-07-02	July	Cc	Mid County	North Redington Beach	Y	8/24/23	73	71	2	0	0	0	0	0	0	5	4	67	1	0	0	1	0	80.2198	76.0417	15.09	Mid	14.14	NA	53	Y	91	96	Y	N
1023	2023	2023-07-03	July	Cc	North	Belleair Beach	N	NA	0	NA	NA	NA	NA	NA	NA	NA	NA	NA	NA	NA	NA	NA	NA	NA	NA	0	0	12.13	Mid	7.34	4.79	52	Y	94	100	Y	N
1024	2023	2023-07-04	July	Cc	North	Indian Shores	Y	8/24/23	73	13	58	2	0	0	0	0	0	0	38	11	4	18	0	0	2	89.0244	84.8837	29.51	Lower	8.19	21.32	51	Y	82	86	Y	N
1025	2023	2023-07-04	July	Cc	Mid County	Madeira Beach	Y	8/22/23	54	19	30	2	0	0	0	3	0	0	30	19	3	2	0	0	0	56.25	54.5455	31.72	Upper	29.4	2.32	49	Y	96	99	Y	N
1026	2023	2023-07-04	July	Cc	Mid County	Madeira Beach	Y	8/23/23	49	40	3	1	5	0	0	0	0	0	8	40	0	0	0	0	1	62.8205	49.4949	23.35	Upper	20.15	NA	50	Y	78	99	Y	N
1027	2023	2023-07-04	July	Cc	Mid County	Redington Shores	Y	8/26/23	5	4	1	0	0	0	0	0	0	0	1	4	0	0	0	0	0	8.92857	7.24638	39.95	Mid	21.35	18.60	53	Y	56	69	Y	N
1028	2023	2023-07-05	July	Cc	North	Clearwater	Y	8/26/23	71	71	0	0	0	0	0	0	0	1	1	70	0	0	0	0	0	64.5455	61.2069	22	Upper	16.88	5.12	52	Y	110	116	Y	N
1029	2023	2023-07-06	July	Cc	North	Belleair Shore	Y	8/25/23	29	25	0	0	4	0	0	0	0	0	4	25	0	0	0	0	0	30.5263	22.3077	12.5	Upper	13.95	-1.45	50	Y	95	130	Y	N
1030	2023	2023-07-06	July	Cc	Mid County	Treasure Island	N	NA	0	NA	NA	NA	NA	NA	NA	NA	NA	NA	NA	NA	NA	NA	NA	NA	NA	0	0	18.94	Upper	17.56	1.38	50	Y	111	133	Y	N
1031	2023	2023-07-06	July	Cc	North	Clearwater	Y	8/25/23	98	0	94	0	0	3	0	1	0	0	52	0	0	34	11	1	0	95.1456	83.7607	26.02	Upper	26.02	0	50	Y	103	117	Y	N
1032	2023	2023-07-06	July	Cc	North	Belleair Beach	N	NA	0	NA	NA	NA	NA	NA	NA	NA	NA	NA	NA	NA	NA	NA	NA	NA	NA	0	0	12.35	Upper	12.6	-0.25	51	Y	115	121	Y	N
1033	2023	2023-07-07	July	Cc	North	Indian Rocks Beach	N	8/24/23	3	0	3	0	0	0	0	0	0	0	3	0	0	0	0	0	0	0	0	19.79	Mid	13.09	6.70	47	Y	86	97	Y	N
1034	2023	2023-07-12	July	Cc	Mid County	Madeira Beach	N	NA	0	NA	NA	NA	NA	NA	NA	NA	NA	NA	NA	NA	NA	NA	NA	NA	NA	0	0	39.78	Upper	22.58	NA	Unk	Y	82	106	Y	Y
1035	2023	2023-07-12	July	Cc	Mid County	Treasure Island	N	NA	0	NA	NA	NA	NA	NA	NA	NA	NA	NA	NA	NA	NA	NA	NA	NA	NA	0	0	22.72	Upper	21.74	0.98	Unk	Y	95	125	Y	N
1036	2023	2023-05-14	May	Cc	Mid County	Redington Beach	N	NA	0	NA	NA	NA	NA	NA	NA	NA	NA	NA	NA	NA	NA	NA	NA	NA	NA	0	0	20.18	Mid	18.94	NA	59	Y	107	115	Y	N
1037	2023	2023-05-18	May	Cc	North	Clearwater	Y	7/16/23	61	4	25	2	30	0	0	0	0	0	54	0	0	7	0	0	0	98.3871	53.9823	14.64	Mid	8.94	5.70	59	Y	62	113	Y	N
1038	2023	2023-05-19	May	Cc	North	Indian Shores	Y	7/17/23	40	30	10	0	0	0	0	0	0	0	0	40	0	0	0	0	0	36.036	33.8983	17.76	Upper	20.56	-2.80	59	Y	111	118	Y	N
1039	2023	2023-05-24	May	Cc	Mid County	Treasure Island	N	NA	0	NA	NA	NA	NA	NA	NA	NA	NA	NA	NA	NA	NA	NA	NA	NA	NA	0	0	15.01	Upper	17.21	-2.20	Unk	Y	50	69	Y	N
1040	2023	2023-05-29	May	Cc	Mid County	Madeira Beach	Y	7/20/23	90	73	13	0	4	0	0	0	0	1	16	72	1	1	0	0	0	76.2712	72.5806	26.46	Upper	27.56	-1.10	52	Y	118	124	Y	N
1041	2023	2023-06-03	June	Cc	North	Belleair Shore	Y	7/26/23	52	9	28	0	15	0	0	0	0	0	16	0	5	22	9	0	0	47.2727	46.8468	15.47	Upper	14.12	1.35	53	Y	110	111	Y	N
1042	2023	2023-06-09	June	Cc	North	Clearwater	Y	8/1/23	11	8	2	0	1	0	0	0	0	2	7	6	0	0	0	0	0	100	9.90991	25.27	Mid	14.99	10.28	53	Y	11	111	Y	N
1043	2023	2023-06-11	June	Cc	Mid County	Redington Beach	N	NA	0	NA	NA	NA	NA	NA	NA	NA	NA	NA	NA	NA	NA	NA	NA	NA	NA	0	0	28.44	Upper	28.44	0	53	Y	7	105	Y	N
1044	2023	2023-06-16	June	Cc	Mid County	Madeira Beach	Y	8/11/23	77	37	34	6	0	0	0	0	0	0	17	48	1	5	6	0	0	98.7179	96.25	34.66	Upper	32.4	2.26	56	Y	78	80	Y	N
1045	2023	2023-06-20	June	Cc	North	Belleair Shore	Y	8/10/23	9	0	9	0	0	0	0	0	0	0	0	9	0	0	0	0	0	100	9.375	12.9	Upper	16.65	-3.75	51	Y	9	96	Y	N
1046	2023	2023-06-22	June	Cc	North	Clearwater	N	NA	0	NA	NA	NA	NA	NA	NA	NA	NA	NA	NA	NA	NA	NA	NA	NA	NA	0	0	6.74	Upper	13.26	-6.52	Unk	Y	4	105	Y	N
1047	2023	2023-06-23	June	Cc	North	Clearwater	Y	8/9/23	30	24	1	0	5	0	0	0	0	1	6	22	0	2	0	0	0	38.961	35.7143	22.46	Upper	24.96	-2.50	47	Y	77	84	Y	N
1048	2023	Unk	Unk	Cc	North	Indian Rocks Beach	N	NA	0	NA	NA	NA	NA	NA	NA	NA	NA	NA	NA	NA	NA	NA	NA	NA	NA	0	0	16.77	Upper	15.4	1.37	UNK	Y	115	129	Y	N
